# Supplementary material for: Isopropyl 2-(5-methyl-3-methyl­sulfinyl-1-benzofuran-2-yl)acetate
Source: Acta Crystallogr Sect E Struct Rep Online. 2008 Oct 9;64(Pt 11):o2079. doi: 10.1107/S1600536808031796 (PMC2959682; doi:10.1107/S1600536808031796)
Supplement: Supplementary file 1 [file e-64-o2079-sup1.cif]

##############################################################################
###                                                                        ###
###        Electronic paper (Acta Crystallographica Section E)             ###
###                                                                        ###
##############################################################################
#                                                                            #
# This CIF contains the data in a paper accepted for publication in Acta     #
# Crystallographica Section E. It conforms to the requirements of Notes      #
# for Authors for Section E, and has been peer reviewed under the auspices   #
# of the IUCr Commission on Journals.                                        #
#                                                                            #
# Full details of the Crystallographic Information File format               #
# are given in the paper "The Crystallographic Information File (CIF):       #
# a New Standard Archive File for Crystallography" by S. R. Hall, F. H.      #
# Allen and I. D. Brown [Acta Cryst. (1991), A47, 655-685].                  #
#                                                                            #
# The current version of the core CIF dictionary is obtainable from          #
# ftp://ftp.iucr.org/pub/cif_core.dic. The current version number is 2.4.    #
#                                                                            #
# Software is freely available for graphical display of the structure(s) in  #
# this CIF.  For information consult the CIF home page http://www.iucr.org/  #
# cif/home.html                                                              #
#                                                                            #
# This file may be used for bona fide research purposes within the           #
# scientific community so long as proper attribution is given to the journal # 
# article from which it was obtained.                                        #
#                                                                            #
##############################################################################
                                             
data_global
_audit_creation_method     'form.cif (version 2.0)'
_journal_data_validation_number     ?
_journal_date_recd_electronic     2008-08-12
_journal_date_accepted     2008-10-02
_journal_name_full     'Acta Crystallographica, Section E'
_journal_year     2008
_journal_volume     64
_journal_issue     11
_journal_page_first     o2079
_journal_page_last     o2079
_journal_paper_category     QO
_journal_coeditor_code     FB2111
_publ_contact_author_name     'Prof. Uk Lee'
_publ_contact_author_address
;
Department of Chemistry,
Pukyong National University,
599-1 Daeyeon 3-dong, Nam-gu,
Busan 608-737, Republic of Korea
;
_publ_contact_author_email     'uklee@pknu.ac.kr'
_publ_contact_author_fax     '+82-51-629-5583'
_publ_contact_author_phone     '+82-51-629-5596'
_publ_section_title
;
Isopropyl 2-(5-methyl-3-methylsulfinyl-1-benzofuran-2-yl)acetate
;
loop_
    _publ_author_name
    _publ_author_address
    'Choi, Hong Dae'
;
Department of Chemistry,
Dongeui University,
San 24 Kaya-dong, Busanjin-gu,
Busan 614-714, Republic of Korea
;
    'Seo, Pil Ja'
;
Department of Chemistry,
Dongeui University,
San 24 Kaya-dong, Busanjin-gu,
Busan 614-714, Republic of Korea
;
    'Son, Byeng Wha'
;
Department of Chemistry,
Pukyong National University,
599-1 Daeyeon 3-dong, Nam-gu,
Busan 608-737, Republic of Korea
;
    'Lee, Uk'
;
Department of Chemistry,
Pukyong National University,
599-1 Daeyeon 3-dong, Nam-gu,
Busan 608-737, Republic of Korea
;
data_I
_chemical_name_systematic
;
Isopropyl 2-(5-methyl-3-methylsulfinyl-1-benzofuran-2-yl)acetate
;
_chemical_name_common     ?
_chemical_formula_moiety     'C15 H18 O4 S'
_chemical_formula_sum     'C15 H18 O4 S'
_chemical_formula_iupac     'C15 H18 O4 S'
_chemical_formula_weight     294.35
_chemical_melting_point     ?
_chemical_melting_point_gt     403
_chemical_melting_point_lt     404
_symmetry_cell_setting     'triclinic'
_symmetry_space_group_name_H-M     'P-1'
_symmetry_space_group_name_Hall     '-P_1'
loop_
    _symmetry_equiv_pos_as_xyz
    'x, y, z'
    '-x, -y, -z'
_cell_length_a     8.1829(5)
_cell_length_b     9.7027(6)
_cell_length_c     10.6545(7)
_cell_angle_alpha     73.0570(10)
_cell_angle_beta     77.4630(10)
_cell_angle_gamma     66.4210(10)
_cell_volume     736.76(8)
_cell_formula_units_Z     2
_cell_measurement_reflns_used     4030
_cell_measurement_theta_min     2.35
_cell_measurement_theta_max     28.22
_cell_measurement_temperature     298(2)
_exptl_crystal_description     'block'
_exptl_crystal_colour     'colourless'
_exptl_crystal_size_max     0.40
_exptl_crystal_size_mid     0.30
_exptl_crystal_size_min     0.30
_exptl_crystal_density_diffrn     1.327
_exptl_crystal_density_meas     ?
_exptl_crystal_density_method     'not measured'
_exptl_crystal_F_000     312
_exptl_absorpt_coefficient_mu     0.230
_exptl_absorpt_correction_type     'none'
_exptl_absorpt_process_details     ?
_exptl_absorpt_correction_T_min     ?
_exptl_absorpt_correction_T_max     ?
_exptl_special_details
;
;
_diffrn_ambient_temperature     298(2)
_diffrn_radiation_type     MoK\a
_diffrn_radiation_wavelength     0.71073
_diffrn_radiation_source     'fine-focus sealed tube'
_diffrn_radiation_monochromator     graphite
_diffrn_measurement_device_type     'Bruker SMART CCD'
_diffrn_measurement_method     '\f and \w'
_diffrn_detector_area_resol_mean     10.0
_diffrn_reflns_number     5802
_diffrn_reflns_av_R_equivalents     0.0346
_diffrn_reflns_av_sigmaI/netI     0.0303
_diffrn_reflns_theta_min     2.72
_diffrn_reflns_theta_max     26.00
_diffrn_reflns_theta_full     26.00
_diffrn_measured_fraction_theta_max     0.985
_diffrn_measured_fraction_theta_full     0.985
_diffrn_reflns_limit_h_min     -10
_diffrn_reflns_limit_h_max     10
_diffrn_reflns_limit_k_min     -11
_diffrn_reflns_limit_k_max     11
_diffrn_reflns_limit_l_min     -13
_diffrn_reflns_limit_l_max     13
_diffrn_standards_number     0
_diffrn_standards_interval_count     .
_diffrn_standards_interval_time     .
_diffrn_standards_decay_%     ?
_refine_special_details
;
Refinement of <i>F</i>^2^ against ALL reflections. The weighted <i>R</i>-factor
<i>wR</i> and goodness of fit <i>S</i> are based on <i>F</i>^2^, conventional
<i>R</i>-factors <i>R</i> are based on <i>F</i>, with <i>F</i> set to zero for
negative <i>F</i>^2^. The threshold expression of <i>F</i>^2^ >
\s(<i>F</i>^2^) is used only for calculating <i>R</i>-factors(gt) <i>etc</i>.
and is not relevant to the choice of reflections for refinement.
<i>R</i>-factors based on <i>F</i>^2^ are statistically about twice as large
as those based on <i>F</i>, and <i>R</i>- factors based on ALL data will be
even larger.
;
_reflns_number_total     2838
_reflns_number_gt     2479
_reflns_threshold_expression     I>2\s(I)
_refine_ls_structure_factor_coef     Fsqd
_refine_ls_matrix_type     full
_refine_ls_R_factor_all     0.0419
_refine_ls_R_factor_gt     0.0362
_refine_ls_wR_factor_gt     0.0997
_refine_ls_wR_factor_ref     0.1049
_refine_ls_goodness_of_fit_ref     1.072
_refine_ls_restrained_S_all     1.072
_refine_ls_number_reflns     2838
_refine_ls_number_parameters     185
_refine_ls_number_restraints     0
_refine_ls_number_constraints     68
_refine_ls_hydrogen_treatment     constr
_refine_ls_weighting_scheme     calc
_refine_ls_weighting_details
         'calc w=1/[\s^2^(Fo^2^)+(0.0509P)^2^+0.2101P] where P=(Fo^2^+2Fc^2^)/3'
_atom_sites_solution_hydrogens     difmap
_atom_sites_solution_primary     direct
_atom_sites_solution_secondary     difmap
_refine_ls_shift/su_max     0.000
_refine_ls_shift/su_mean     0.000
_refine_diff_density_max     0.224
_refine_diff_density_min     -0.239
_refine_ls_extinction_method     none
_refine_ls_extinction_coef     ?
loop_
    _atom_type_symbol
    _atom_type_description
    _atom_type_scat_dispersion_real
    _atom_type_scat_dispersion_imag
    _atom_type_scat_source
    'C' 'C' 0.0033 0.0016
                         'International Tables Vol C Tables 4.2.6.8 and 6.1.1.4'
    'H' 'H' 0.0000 0.0000
                         'International Tables Vol C Tables 4.2.6.8 and 6.1.1.4'
    'O' 'O' 0.0106 0.0060
                         'International Tables Vol C Tables 4.2.6.8 and 6.1.1.4'
    'S' 'S' 0.1246 0.1234
                         'International Tables Vol C Tables 4.2.6.8 and 6.1.1.4'
_computing_data_collection     'SMART (Bruker, 2001)'
_computing_cell_refinement     'SAINT (Bruker, 2001)'
_computing_data_reduction     'SAINT (Bruker, 2001)'
_computing_structure_solution     'SHELXS97 (Sheldrick, 2008)'
_computing_structure_refinement     'SHELXL97 (Sheldrick, 2008)'
_computing_molecular_graphics
                      'ORTEP-3 (Farrugia, 1997) and DIAMOND (Brandenburg, 1998)'
_computing_publication_material     'SHELXL97 (Sheldrick, 2008)'
loop_
    _atom_site_type_symbol
    _atom_site_label
    _atom_site_fract_x
    _atom_site_fract_y
    _atom_site_fract_z
    _atom_site_U_iso_or_equiv
    _atom_site_adp_type
    _atom_site_calc_flag
    _atom_site_refinement_flags
    _atom_site_occupancy
    _atom_site_disorder_assembly
    _atom_site_disorder_group
    S S 0.74200(6) 0.64759(5) 0.04151(4) 0.04706(16) Uani d . 1 . .
    O O1 0.84827(15) 0.47478(12) 0.40980(11) 0.0378(3) Uani d . 1 . .
    O O2 0.7528(2) 0.53592(18) -0.03283(14) 0.0705(4) Uani d . 1 . .
    O O3 0.73496(17) 0.88857(15) 0.23749(16) 0.0603(4) Uani d . 1 . .
    O O4 1.00780(15) 0.88109(12) 0.25158(12) 0.0422(3) Uani d . 1 . .
    C C1 0.7543(2) 0.55223(18) 0.20899(15) 0.0356(3) Uani d . 1 . .
    C C2 0.6619(2) 0.45172(16) 0.29204(15) 0.0336(3) Uani d . 1 . .
    C C3 0.5364(2) 0.39518(18) 0.27713(16) 0.0380(4) Uani d . 1 . .
    H H3 0.4913 0.4233 0.1967 0.046 Uiso calc R 1 . .
    C C4 0.4806(2) 0.29641(19) 0.38454(17) 0.0405(4) Uani d . 1 . .
    C C5 0.5499(2) 0.25528(19) 0.50517(17) 0.0424(4) Uani d . 1 . .
    H H5 0.5109 0.1888 0.5761 0.051 Uiso calc R 1 . .
    C C6 0.6736(2) 0.30967(18) 0.52246(16) 0.0401(4) Uani d . 1 . .
    H H6 0.7189 0.2818 0.6027 0.048 Uiso calc R 1 . .
    C C7 0.7260(2) 0.40767(17) 0.41396(15) 0.0343(3) Uani d . 1 . .
    C C8 0.8622(2) 0.56095(18) 0.28352(15) 0.0361(3) Uani d . 1 . .
    C C9 0.9868(2) 0.64659(18) 0.25585(18) 0.0405(4) Uani d . 1 . .
    H H9A 1.0607 0.6321 0.1728 0.049 Uiso calc R 1 . .
    H H9B 1.0657 0.6029 0.3247 0.049 Uiso calc R 1 . .
    C C10 0.8915(2) 0.81825(18) 0.24831(16) 0.0384(4) Uani d . 1 . .
    C C11 0.3469(3) 0.2312(3) 0.3719(2) 0.0598(5) Uani d . 1 . .
    H H11A 0.2959 0.2846 0.2902 0.090 Uiso calc R 1 . .
    H H11B 0.2533 0.2443 0.4443 0.090 Uiso calc R 1 . .
    H H11C 0.4066 0.1232 0.3731 0.090 Uiso calc R 1 . .
    C C12 0.5114(3) 0.7722(3) 0.0561(2) 0.0717(6) Uani d . 1 . .
    H H12A 0.4814 0.8392 -0.0284 0.108 Uiso calc R 1 . .
    H H12B 0.4926 0.8332 0.1182 0.108 Uiso calc R 1 . .
    H H12C 0.4367 0.7112 0.0865 0.108 Uiso calc R 1 . .
    C C13 0.9392(2) 1.04906(18) 0.24297(18) 0.0426(4) Uani d . 1 . .
    H H13 0.8239 1.0791 0.2982 0.051 Uiso calc R 1 . .
    C C14 0.9158(3) 1.1356(2) 0.1023(2) 0.0603(5) Uani d . 1 . .
    H H14A 0.8323 1.1104 0.0707 0.090 Uiso calc R 1 . .
    H H14B 1.0294 1.1071 0.0488 0.090 Uiso calc R 1 . .
    H H14C 0.8708 1.2446 0.0974 0.090 Uiso calc R 1 . .
    C C15 1.0762(3) 1.0762(2) 0.2963(3) 0.0692(6) Uani d . 1 . .
    H H15A 1.1907 1.0407 0.2453 0.104 Uiso calc R 1 . .
    H H15B 1.0850 1.0206 0.3868 0.104 Uiso calc R 1 . .
    H H15C 1.0407 1.1846 0.2910 0.104 Uiso calc R 1 . .
loop_
    _atom_site_aniso_label
    _atom_site_aniso_U_11
    _atom_site_aniso_U_22
    _atom_site_aniso_U_33
    _atom_site_aniso_U_12
    _atom_site_aniso_U_13
    _atom_site_aniso_U_23
    S 0.0572(3) 0.0469(3) 0.0365(2) -0.0241(2) -0.00906(19) 0.00182(17)
    O1 0.0416(6) 0.0381(6) 0.0392(6) -0.0204(5) -0.0113(5) -0.0035(5)
    O2 0.0994(12) 0.0694(9) 0.0444(8) -0.0262(9) -0.0159(8) -0.0158(7)
    O3 0.0408(7) 0.0449(7) 0.0966(11) -0.0190(6) -0.0103(7) -0.0113(7)
    O4 0.0420(6) 0.0328(6) 0.0568(7) -0.0177(5) -0.0114(5) -0.0075(5)
    C1 0.0406(8) 0.0324(7) 0.0355(8) -0.0163(7) -0.0064(6) -0.0040(6)
    C2 0.0373(8) 0.0292(7) 0.0352(8) -0.0128(6) -0.0055(6) -0.0067(6)
    C3 0.0411(9) 0.0370(8) 0.0415(8) -0.0167(7) -0.0096(7) -0.0098(7)
    C4 0.0394(9) 0.0362(8) 0.0512(10) -0.0175(7) -0.0047(7) -0.0124(7)
    C5 0.0458(9) 0.0356(8) 0.0454(9) -0.0205(7) -0.0016(7) -0.0031(7)
    C6 0.0449(9) 0.0377(8) 0.0375(8) -0.0165(7) -0.0095(7) -0.0024(6)
    C7 0.0357(8) 0.0304(7) 0.0394(8) -0.0140(6) -0.0076(6) -0.0063(6)
    C8 0.0395(8) 0.0312(7) 0.0386(8) -0.0159(6) -0.0057(6) -0.0040(6)
    C9 0.0396(9) 0.0376(8) 0.0490(9) -0.0200(7) -0.0070(7) -0.0068(7)
    C10 0.0394(9) 0.0387(8) 0.0397(8) -0.0206(7) -0.0038(7) -0.0038(6)
    C11 0.0605(12) 0.0615(12) 0.0731(13) -0.0393(10) -0.0128(10) -0.0095(10)
    C12 0.0665(14) 0.0616(13) 0.0692(14) -0.0084(11) -0.0246(11) 0.0023(11)
    C13 0.0444(9) 0.0327(8) 0.0540(10) -0.0160(7) -0.0051(8) -0.0119(7)
    C14 0.0797(15) 0.0395(10) 0.0607(12) -0.0235(10) -0.0124(10) -0.0039(8)
    C15 0.0745(15) 0.0483(11) 0.1006(18) -0.0231(11) -0.0311(13) -0.0232(11)
_geom_special_details
;
All e.s.d.'s (except the e.s.d. in the dihedral angle between two l.s. planes)
are estimated using the full covariance matrix. The cell e.s.d.'s are taken
into account individually in the estimation of e.s.d.'s in distances, angles
and torsion angles; correlations between e.s.d.'s in cell parameters are only
used when they are defined by crystal symmetry. An approximate (isotropic)
treatment of cell e.s.d.'s is used for estimating e.s.d.'s involving l.s.
planes.
;
loop_
    _geom_bond_atom_site_label_1
    _geom_bond_atom_site_label_2
    _geom_bond_site_symmetry_2
    _geom_bond_distance
    _geom_bond_publ_flag
    S O2 . 1.4839(15) ?
    S C1 . 1.7583(16) ?
    S C12 . 1.790(2) ?
    O1 C8 . 1.3698(18) ?
    O1 C7 . 1.3830(18) ?
    O3 C10 . 1.199(2) ?
    O4 C10 . 1.3305(19) ?
    O4 C13 . 1.4774(19) ?
    C1 C8 . 1.349(2) ?
    C1 C2 . 1.450(2) ?
    C2 C7 . 1.392(2) ?
    C2 C3 . 1.397(2) ?
    C3 C4 . 1.386(2) ?
    C3 H3 . 0.9300 ?
    C4 C5 . 1.403(2) ?
    C4 C11 . 1.511(2) ?
    C5 C6 . 1.379(2) ?
    C5 H5 . 0.9300 ?
    C6 C7 . 1.376(2) ?
    C6 H6 . 0.9300 ?
    C8 C9 . 1.490(2) ?
    C9 C10 . 1.516(2) ?
    C9 H9A . 0.9700 ?
    C9 H9B . 0.9700 ?
    C11 H11A . 0.9600 ?
    C11 H11B . 0.9600 ?
    C11 H11C . 0.9600 ?
    C12 H12A . 0.9600 ?
    C12 H12B . 0.9600 ?
    C12 H12C . 0.9600 ?
    C13 C15 . 1.500(3) ?
    C13 C14 . 1.500(3) ?
    C13 H13 . 0.9800 ?
    C14 H14A . 0.9600 ?
    C14 H14B . 0.9600 ?
    C14 H14C . 0.9600 ?
    C15 H15A . 0.9600 ?
    C15 H15B . 0.9600 ?
    C15 H15C . 0.9600 ?
loop_
    _geom_angle_atom_site_label_1
    _geom_angle_atom_site_label_2
    _geom_angle_atom_site_label_3
    _geom_angle_site_symmetry_1
    _geom_angle_site_symmetry_3
    _geom_angle
    _geom_angle_publ_flag
    O2 S C1 . . 108.11(8) ?
    O2 S C12 . . 106.21(11) ?
    C1 S C12 . . 97.74(9) ?
    C8 O1 C7 . . 106.03(11) ?
    C10 O4 C13 . . 117.80(13) ?
    C8 C1 C2 . . 107.31(13) ?
    C8 C1 S . . 123.03(12) ?
    C2 C1 S . . 129.65(12) ?
    C7 C2 C3 . . 119.08(14) ?
    C7 C2 C1 . . 104.42(13) ?
    C3 C2 C1 . . 136.50(15) ?
    C4 C3 C2 . . 118.66(15) ?
    C4 C3 H3 . . 120.7 ?
    C2 C3 H3 . . 120.7 ?
    C3 C4 C5 . . 119.95(15) ?
    C3 C4 C11 . . 120.26(16) ?
    C5 C4 C11 . . 119.79(16) ?
    C6 C5 C4 . . 122.50(15) ?
    C6 C5 H5 . . 118.7 ?
    C4 C5 H5 . . 118.7 ?
    C7 C6 C5 . . 116.08(15) ?
    C7 C6 H6 . . 122.0 ?
    C5 C6 H6 . . 122.0 ?
    C6 C7 O1 . . 125.47(14) ?
    C6 C7 C2 . . 123.73(14) ?
    O1 C7 C2 . . 110.80(13) ?
    C1 C8 O1 . . 111.44(13) ?
    C1 C8 C9 . . 132.89(15) ?
    O1 C8 C9 . . 115.66(13) ?
    C8 C9 C10 . . 113.54(14) ?
    C8 C9 H9A . . 108.9 ?
    C10 C9 H9A . . 108.9 ?
    C8 C9 H9B . . 108.9 ?
    C10 C9 H9B . . 108.9 ?
    H9A C9 H9B . . 107.7 ?
    O3 C10 O4 . . 124.63(15) ?
    O3 C10 C9 . . 125.20(14) ?
    O4 C10 C9 . . 110.14(13) ?
    C4 C11 H11A . . 109.5 ?
    C4 C11 H11B . . 109.5 ?
    H11A C11 H11B . . 109.5 ?
    C4 C11 H11C . . 109.5 ?
    H11A C11 H11C . . 109.5 ?
    H11B C11 H11C . . 109.5 ?
    S C12 H12A . . 109.5 ?
    S C12 H12B . . 109.5 ?
    H12A C12 H12B . . 109.5 ?
    S C12 H12C . . 109.5 ?
    H12A C12 H12C . . 109.5 ?
    H12B C12 H12C . . 109.5 ?
    O4 C13 C15 . . 105.45(14) ?
    O4 C13 C14 . . 109.85(14) ?
    C15 C13 C14 . . 112.29(17) ?
    O4 C13 H13 . . 109.7 ?
    C15 C13 H13 . . 109.7 ?
    C14 C13 H13 . . 109.7 ?
    C13 C14 H14A . . 109.5 ?
    C13 C14 H14B . . 109.5 ?
    H14A C14 H14B . . 109.5 ?
    C13 C14 H14C . . 109.5 ?
    H14A C14 H14C . . 109.5 ?
    H14B C14 H14C . . 109.5 ?
    C13 C15 H15A . . 109.5 ?
    C13 C15 H15B . . 109.5 ?
    H15A C15 H15B . . 109.5 ?
    C13 C15 H15C . . 109.5 ?
    H15A C15 H15C . . 109.5 ?
    H15B C15 H15C . . 109.5 ?
loop_
    _geom_torsion_atom_site_label_1
    _geom_torsion_atom_site_label_2
    _geom_torsion_atom_site_label_3
    _geom_torsion_atom_site_label_4
    _geom_torsion_site_symmetry_1
    _geom_torsion_site_symmetry_2
    _geom_torsion_site_symmetry_3
    _geom_torsion_site_symmetry_4
    _geom_torsion
    _geom_torsion_publ_flag
    O2 S C1 C8 . . . . 133.07(16) ?
    C12 S C1 C8 . . . . -117.00(17) ?
    O2 S C1 C2 . . . . -45.61(17) ?
    C12 S C1 C2 . . . . 64.32(17) ?
    C8 C1 C2 C7 . . . . 0.00(18) ?
    S C1 C2 C7 . . . . 178.83(13) ?
    C8 C1 C2 C3 . . . . -179.65(18) ?
    S C1 C2 C3 . . . . -0.8(3) ?
    C7 C2 C3 C4 . . . . -0.3(2) ?
    C1 C2 C3 C4 . . . . 179.36(17) ?
    C2 C3 C4 C5 . . . . 0.1(2) ?
    C2 C3 C4 C11 . . . . -179.20(16) ?
    C3 C4 C5 C6 . . . . 0.0(3) ?
    C11 C4 C5 C6 . . . . 179.31(17) ?
    C4 C5 C6 C7 . . . . 0.1(3) ?
    C5 C6 C7 O1 . . . . -179.86(15) ?
    C5 C6 C7 C2 . . . . -0.3(2) ?
    C8 O1 C7 C6 . . . . 179.16(15) ?
    C8 O1 C7 C2 . . . . -0.48(17) ?
    C3 C2 C7 C6 . . . . 0.4(2) ?
    C1 C2 C7 C6 . . . . -179.35(15) ?
    C3 C2 C7 O1 . . . . -179.98(13) ?
    C1 C2 C7 O1 . . . . 0.30(17) ?
    C2 C1 C8 O1 . . . . -0.30(19) ?
    S C1 C8 O1 . . . . -179.23(11) ?
    C2 C1 C8 C9 . . . . -178.84(17) ?
    S C1 C8 C9 . . . . 2.2(3) ?
    C7 O1 C8 C1 . . . . 0.48(18) ?
    C7 O1 C8 C9 . . . . 179.29(13) ?
    C1 C8 C9 C10 . . . . 74.3(2) ?
    O1 C8 C9 C10 . . . . -104.20(16) ?
    C13 O4 C10 O3 . . . . 0.8(2) ?
    C13 O4 C10 C9 . . . . 179.02(13) ?
    C8 C9 C10 O3 . . . . -14.9(2) ?
    C8 C9 C10 O4 . . . . 166.85(14) ?
    C10 O4 C13 C15 . . . . 160.41(17) ?
    C10 O4 C13 C14 . . . . -78.39(19) ?
loop_
    _geom_hbond_atom_site_label_D
    _geom_hbond_atom_site_label_H
    _geom_hbond_atom_site_label_A
    _geom_hbond_site_symmetry_A
    _geom_hbond_distance_DH
    _geom_hbond_distance_HA
    _geom_hbond_distance_DA
    _geom_hbond_angle_DHA
    C9 H9A O2 2_765 0.97 2.38 3.249(2) 149.4
    C13 H13 Cg1 1_565 0.98 2.91 3.656(2) 134
    C15 H15C Cg2 1_565 0.96 2.96 3.837(2) 152
