# Supplementary material for: Isopropyl 2-(5-methyl-3-methyl­sulfinyl-1-benzofuran-2-yl)acetate
Source: Acta Crystallogr Sect E Struct Rep Online. 2008 Oct 9;64(Pt 11):o2079. doi: 10.1107/S1600536808031796 (PMC2959682; doi:10.1107/S1600536808031796)
Supplement: Supplementary file 2 [file e-64-o2079-Isup2.hkl]

# 
# h,k,l, Fc-squared, Fo-squared, sigma(Fo-squared) and status flag 
# 
data_I
_shelx_title ' 08Y IN P-1' 
_shelx_refln_list_code          4 
_shelx_F_calc_maximum      112.41 
_exptl_crystal_F_000       312.00 
_reflns_d_resolution_high  0.8107 
 
loop_ 
 _symmetry_equiv_pos_as_xyz 
 'x, y, z' 
 '-x, -y, -z' 
 
_cell_length_a     8.1829 
_cell_length_b     9.7027 
_cell_length_c    10.6545 
_cell_angle_alpha  73.057 
_cell_angle_beta   77.463 
_cell_angle_gamma  66.421 
 
_shelx_F_squared_multiplier     1.000 
 
loop_ 
 _refln_index_h 
 _refln_index_k 
 _refln_index_l 
 _refln_F_squared_calc 
 _refln_F_squared_meas 
 _refln_F_squared_sigma 
 _refln_observed_status 
   1   0   0      266.23      225.47      1.53 o 
   2   0   0       63.85       68.63      0.89 o 
   3   0   0       11.15       13.10      0.85 o 
   4   0   0     1206.82     1234.84     63.06 o 
   5   0   0      330.30      322.90     11.17 o 
   6   0   0        7.11        7.29      0.68 o 
   7   0   0       27.99       24.21      1.02 o 
   8   0   0       78.03       75.81      4.72 o 
   9   0   0        0.51        0.03      0.79 o 
  -8   1   0        9.67       10.98      1.02 o 
  -7   1   0      160.06      155.91      9.76 o 
  -6   1   0       14.52        9.53      0.76 o 
  -5   1   0       91.94       96.63      5.12 o 
  -4   1   0       11.52        9.20      0.77 o 
  -3   1   0       63.67       56.18      3.10 o 
  -2   1   0     2588.15     2501.69    121.72 o 
  -1   1   0     3780.07     3586.86    154.86 o 
   1   1   0       21.69       16.53      0.40 o 
   2   1   0     2238.90     2239.50     12.49 o 
   3   1   0     1495.36     1503.07     17.61 o 
   4   1   0      166.67      156.44      2.68 o 
   5   1   0       28.37       21.44      0.77 o 
   6   1   0        3.08        5.73      0.62 o 
   7   1   0       20.44       18.63      0.94 o 
   8   1   0       35.24       37.40      1.33 o 
   9   1   0       22.08       23.35      2.94 o 
  -8   2   0        5.94        5.71      0.88 o 
  -7   2   0       23.30       25.16      2.46 o 
  -6   2   0       48.76       44.08      2.46 o 
  -5   2   0       20.27       19.27      1.77 o 
  -4   2   0       11.86       11.01      0.77 o 
  -3   2   0       61.98       64.73      5.16 o 
  -2   2   0     1367.99     1477.31     64.74 o 
  -1   2   0     1491.62     1485.55     65.40 o 
   0   2   0       25.01       31.16      1.19 o 
   1   2   0     2575.34     2409.75     30.19 o 
   2   2   0      142.00      145.11      1.36 o 
   3   2   0      283.05      263.52      1.22 o 
   4   2   0      116.54      125.14      1.92 o 
   5   2   0      332.29      321.62      6.17 o 
   6   2   0       10.99       11.44      0.71 o 
   7   2   0        2.22        2.10      0.60 o 
   8   2   0       11.93       11.09      0.88 o 
   9   2   0        0.33       -0.75      0.71 o 
  -7   3   0       34.71       30.68      1.85 o 
  -6   3   0       14.29       12.77      0.85 o 
  -5   3   0       20.22       26.12      1.90 o 
  -4   3   0       84.92       82.76      5.69 o 
  -3   3   0       36.66       44.38      2.82 o 
  -2   3   0        4.36        6.65      0.35 o 
  -1   3   0       13.05       10.17      2.30 o 
   0   3   0      145.65      159.71      4.04 o 
   1   3   0      901.12      914.75      9.99 o 
   2   3   0       26.43       20.41      0.34 o 
   3   3   0     1348.60     1366.21     16.25 o 
   4   3   0      651.72      709.33      5.16 o 
   5   3   0      178.00      181.15      2.04 o 
   6   3   0        8.64        7.57      0.65 o 
   7   3   0       75.41       72.95      3.55 o 
   8   3   0       24.29       21.56      1.00 o 
   9   3   0        9.27        9.31      1.01 o 
  -7   4   0        7.35        9.10      1.57 o 
  -6   4   0       14.00       15.20      1.61 o 
  -5   4   0        7.80        8.05      0.76 o 
  -4   4   0      210.95      220.15     17.01 o 
  -3   4   0      289.51      288.96     26.25 o 
  -2   4   0        4.89        4.13      0.34 o 
  -1   4   0      318.66      341.31     11.93 o 
   0   4   0      386.47      406.02     10.49 o 
   1   4   0      654.46      643.76      4.40 o 
   2   4   0       75.78       66.08      1.55 o 
   3   4   0      268.61      303.55      2.18 o 
   4   4   0      766.55      801.49      5.74 o 
   5   4   0       79.32       71.25      0.87 o 
   6   4   0      252.93      249.27      1.69 o 
   7   4   0       97.18       93.31      1.54 o 
   8   4   0      111.84      106.39      3.39 o 
   9   4   0        1.78        2.46      0.73 o 
  -6   5   0        1.66        1.76      0.71 o 
  -5   5   0       27.03       28.71      1.53 o 
  -4   5   0       11.78       11.52      0.79 o 
  -3   5   0        0.07       -0.18      0.45 o 
  -2   5   0       17.17       14.47      0.53 o 
  -1   5   0      260.60      270.72      8.32 o 
   0   5   0      161.09      151.28      1.39 o 
   1   5   0        0.23        0.33      0.17 o 
   2   5   0        0.89        3.04      0.27 o 
   3   5   0      178.72      159.27      1.67 o 
   4   5   0       23.17       21.88      0.53 o 
   5   5   0       19.31       15.26      0.52 o 
   6   5   0       83.66       87.29      1.87 o 
   7   5   0       13.07       12.64      0.74 o 
   8   5   0       21.72       18.70      0.94 o 
   9   5   0       10.97       12.50      1.29 o 
  -5   6   0       11.62       10.86      0.91 o 
  -4   6   0        8.76        9.91      0.79 o 
  -3   6   0       12.20       10.49      0.85 o 
  -2   6   0       41.74       42.24      1.77 o 
  -1   6   0      113.44      108.67      2.27 o 
   0   6   0       12.22       13.17      0.42 o 
   1   6   0        8.75        9.22      0.42 o 
   2   6   0       70.25       66.59      0.78 o 
   3   6   0       25.06       26.14      0.57 o 
   4   6   0       55.11       58.21      1.11 o 
   5   6   0      185.27      185.43      1.45 o 
   6   6   0       12.99        9.29      0.97 o 
   7   6   0        0.08       -0.97      0.65 o 
   8   6   0       17.63       17.82      1.29 o 
   9   6   0        0.31        0.81      0.97 o 
  -5   7   0       13.57       13.85      1.25 o 
  -4   7   0       35.23       41.48      2.38 o 
  -3   7   0        1.10        0.16      0.56 o 
  -2   7   0       14.74       15.81      0.84 o 
  -1   7   0        5.30        6.41      0.50 o 
   0   7   0        7.23        6.14      0.39 o 
   1   7   0       28.81       32.76      0.91 o 
   2   7   0        3.33        0.95      0.42 o 
   3   7   0        7.51        8.64      0.65 o 
   4   7   0        7.39        9.61      0.97 o 
   5   7   0      272.60      253.85      3.27 o 
   6   7   0      139.41      138.84      3.67 o 
   7   7   0       20.30       17.30      0.86 o 
   8   7   0        0.06        1.29      0.81 o 
   9   7   0        0.21        0.73      0.97 o 
  -4   8   0        4.97        8.39      1.37 o 
  -3   8   0       27.21       29.58      1.17 o 
  -2   8   0       14.95       14.84      1.21 o 
  -1   8   0      107.57       99.40      1.32 o 
   0   8   0        1.40        2.80      0.43 o 
   1   8   0      162.95      153.92      2.46 o 
   2   8   0        0.02        0.06      0.45 o 
   3   8   0       51.65       47.63      1.25 o 
   4   8   0      338.04      336.12     10.85 o 
   5   8   0      670.02      652.15     12.50 o 
   6   8   0        5.04        6.48      0.71 o 
   7   8   0        0.04        1.09      0.57 o 
   8   8   0       10.89       10.89      1.29 o 
   9   8   0       12.85       13.31      1.45 o 
  -1   9   0       18.65       18.59      0.76 o 
   0   9   0       56.39       49.54      1.07 o 
   1   9   0        8.43        9.72      0.79 o 
   2   9   0        0.19        0.02      0.50 o 
   3   9   0      562.49      561.55     15.64 o 
   4   9   0        4.44        4.20      0.74 o 
   5   9   0        7.73        7.24      0.77 o 
   6   9   0        0.13        0.15      0.60 o 
   7   9   0       57.96       55.65      4.76 o 
   8   9   0       17.67       16.93      1.45 o 
   0  10   0       35.85       39.03      1.94 o 
   1  10   0       12.81       12.18      1.37 o 
   2  10   0       29.84       29.54      1.14 o 
   3  10   0        2.65        2.62      0.68 o 
   4  10   0       14.28       13.67      1.09 o 
   5  10   0        6.91        5.74      0.77 o 
   6  10   0       40.43       37.79      1.33 o 
   7  10   0        4.72        5.44      1.57 o 
   1  11   0       22.98       25.97      1.85 o 
   2  11   0        1.61        1.37      1.05 o 
   3  11   0        4.83        4.92      1.21 o 
   4  11   0        8.09        9.19      1.37 o 
   5  11   0        0.10       -1.45      0.97 o 
  -4 -11   1        5.29        5.57      0.86 o 
  -3 -11   1        3.56        3.95      1.21 o 
  -2 -11   1       48.90       47.50      2.26 o 
  -7 -10   1        6.70        7.49      0.94 o 
  -6 -10   1       17.32       22.81      1.14 o 
  -5 -10   1        2.47        2.77      0.71 o 
  -4 -10   1       67.04       66.41      1.62 o 
  -3 -10   1        1.47        1.45      0.68 o 
  -2 -10   1       86.23       92.82      1.85 o 
  -1 -10   1       16.17       19.21      2.50 o 
   0 -10   1       80.79       77.95      3.47 o 
  -8  -9   1        8.29        8.14      1.29 o 
  -7  -9   1       23.56       24.86      2.66 o 
  -6  -9   1        0.21        0.44      0.63 o 
  -5  -9   1      102.60      103.56      1.85 o 
  -4  -9   1        7.82       10.16      0.88 o 
  -3  -9   1       19.05       18.53      1.00 o 
  -2  -9   1       23.69       23.24      1.02 o 
  -1  -9   1       90.61       90.38      2.34 o 
   0  -9   1       10.64        9.86      0.70 o 
   1  -9   1       41.28       39.57      1.01 o 
   2  -9   1        4.71        4.67      0.71 o 
  -8  -8   1       28.12       24.84      1.61 o 
  -7  -8   1       12.44       11.41      0.86 o 
  -6  -8   1       20.11       18.17      0.94 o 
  -5  -8   1       23.75       21.43      0.96 o 
  -4  -8   1      255.37      253.01      2.86 o 
  -3  -8   1        0.30        0.81      0.51 o 
  -2  -8   1       30.39       27.11      0.96 o 
  -1  -8   1      136.30      126.68      2.90 o 
   0  -8   1      131.16      131.93      1.50 o 
   1  -8   1       58.46       56.78      1.09 o 
   2  -8   1       14.88       17.98      1.29 o 
   3  -8   1        6.80        7.02      1.21 o 
  -9  -7   1        0.44       -0.08      1.05 o 
  -8  -7   1        9.83       10.81      1.21 o 
  -7  -7   1        4.82        6.04      0.71 o 
  -6  -7   1       54.56       49.78      1.81 o 
  -5  -7   1      357.80      368.96      9.96 o 
  -4  -7   1      217.71      213.27      2.22 o 
  -3  -7   1       92.90       88.17      1.45 o 
  -2  -7   1       44.04       40.81      1.49 o 
  -1  -7   1        0.56       -0.08      0.39 o 
   0  -7   1       55.72       56.62      0.96 o 
   1  -7   1      285.64      278.93      3.47 o 
   2  -7   1       64.33       69.55      2.42 o 
   3  -7   1        3.78        5.72      0.71 o 
   4  -7   1        2.35        3.23      0.74 o 
  -9  -6   1        2.73        1.45      1.05 o 
  -8  -6   1       12.56       12.98      1.21 o 
  -7  -6   1      112.54      112.49      2.58 o 
  -6  -6   1      197.05      179.52      3.91 o 
  -5  -6   1       54.54       50.04      1.14 o 
  -4  -6   1      184.16      180.80      1.91 o 
  -3  -6   1       21.68       23.97      0.80 o 
  -2  -6   1      231.42      217.77      1.99 o 
  -1  -6   1       21.39       23.84      0.81 o 
   0  -6   1      275.45      260.83      1.47 o 
   1  -6   1        1.31        2.25      1.27 o 
   2  -6   1        3.36        2.52      0.40 o 
   3  -6   1       32.97       28.83      1.49 o 
   4  -6   1       89.14       89.48      7.82 o 
   5  -6   1       14.17       15.59      1.00 o 
  -9  -5   1        6.30        9.60      1.29 o 
  -8  -5   1       18.67       21.77      1.37 o 
  -7  -5   1       77.05       76.45      2.18 o 
  -6  -5   1      244.34      244.17      8.67 o 
  -5  -5   1        4.52        6.46      0.45 o 
  -4  -5   1      134.31      136.67      1.33 o 
  -3  -5   1      165.76      143.19      1.51 o 
  -2  -5   1        8.69       11.97      0.41 o 
  -1  -5   1      103.95       85.84      0.87 o 
   0  -5   1      671.70      706.03      8.52 o 
   1  -5   1        0.46        1.48      0.29 o 
   2  -5   1      119.08      109.89      3.48 o 
   3  -5   1      379.21      354.94     27.98 o 
   4  -5   1        6.92        5.67      0.71 o 
   5  -5   1        0.13       -0.56      0.57 o 
   6  -5   1        5.50        6.41      0.88 o 
  -9  -4   1        2.85        3.95      1.05 o 
  -8  -4   1        2.12        2.14      0.68 o 
  -7  -4   1       44.97       46.29      3.31 o 
  -6  -4   1       95.08       95.97      2.11 o 
  -5  -4   1       47.60       52.85      0.80 o 
  -4  -4   1      154.86      147.63      1.56 o 
  -3  -4   1      448.18      508.24      5.69 o 
  -2  -4   1      210.51      176.40      1.02 o 
  -1  -4   1      598.71      649.62     10.84 o 
   0  -4   1      347.96      310.82      8.83 o 
   1  -4   1        1.35        0.56      0.23 o 
   2  -4   1      195.48      177.01      5.81 o 
   3  -4   1       25.04       24.19      0.60 o 
   4  -4   1        0.90        0.42      0.48 o 
   5  -4   1       64.19       66.51      4.15 o 
   6  -4   1        3.34        2.82      0.77 o 
   7  -4   1        5.60        7.29      0.94 o 
  -9  -3   1       33.65       33.75      2.90 o 
  -8  -3   1       72.30       67.19      1.51 o 
  -7  -3   1        0.08       -0.60      0.51 o 
  -6  -3   1      176.19      167.77      4.84 o 
  -5  -3   1      230.60      240.98      6.30 o 
  -4  -3   1      277.57      337.59      2.84 o 
  -3  -3   1      160.50      151.33      1.46 o 
  -2  -3   1       59.79       68.50      0.87 o 
  -1  -3   1       24.80       21.07      0.68 o 
   0  -3   1        1.24        3.20      0.27 o 
   1  -3   1       21.77       22.58      0.91 o 
   2  -3   1      172.60      173.39      6.29 o 
   3  -3   1      524.86      460.38     21.13 o 
   4  -3   1       18.77       20.35      1.17 o 
   5  -3   1       13.25       15.92      0.85 o 
   6  -3   1        0.05        0.20      0.60 o 
   7  -3   1        2.73        2.62      0.79 o 
  -9  -2   1        1.08        1.36      0.73 o 
  -8  -2   1        5.59        5.70      0.77 o 
  -7  -2   1      264.68      251.11      7.46 o 
  -6  -2   1       60.41       59.81      3.71 o 
  -5  -2   1      353.43      336.09     10.00 o 
  -4  -2   1       19.13       24.09      0.50 o 
  -3  -2   1       23.69       22.92      0.43 o 
  -2  -2   1       22.08       18.91      0.37 o 
  -1  -2   1     1083.61     1031.53     10.00 o 
   0  -2   1        0.41        2.60      0.17 o 
   1  -2   1      175.35      166.92      4.66 o 
   2  -2   1       54.18       46.16      1.08 o 
   3  -2   1      500.35      526.40     13.54 o 
   4  -2   1      129.70      146.34      8.23 o 
   5  -2   1       53.16       55.58      4.72 o 
   6  -2   1        5.47        6.62      0.73 o 
   7  -2   1        3.94        4.80      0.83 o 
   8  -2   1       19.33       19.81      1.16 o 
  -9  -1   1        0.00       -0.54      0.73 o 
  -8  -1   1       81.02       79.82      5.77 o 
  -7  -1   1        0.06       -0.44      1.01 o 
  -6  -1   1      239.04      227.79     15.89 o 
  -5  -1   1      594.00      585.47     26.45 o 
  -4  -1   1     1101.54     1090.13     34.69 o 
  -3  -1   1       78.07       64.89      1.75 o 
  -2  -1   1     1262.72     1233.52     31.16 o 
  -1  -1   1      979.61     1031.53      4.44 o 
   0  -1   1       57.36       68.00      1.21 o 
   1  -1   1      182.48      182.51      2.18 o 
   2  -1   1       68.50       76.81      1.30 o 
   3  -1   1     1169.48     1217.05     56.77 o 
   4  -1   1      414.11      411.70     21.41 o 
   5  -1   1       50.61       47.86      1.25 o 
   6  -1   1       44.85       46.05      1.19 o 
   7  -1   1       68.08       69.88      1.94 o 
   8  -1   1       30.09       29.62      1.77 o 
  -9   0   1       27.93       28.12      2.34 o 
  -8   0   1        8.65        9.82      1.33 o 
  -7   0   1        6.09        6.24      1.17 o 
  -6   0   1       36.37       36.24      2.54 o 
  -5   0   1       18.85       22.75      1.90 o 
  -4   0   1      403.69      357.56     12.56 o 
  -3   0   1       31.68       29.35      0.99 o 
  -2   0   1     1498.71     1431.42     75.13 o 
  -1   0   1     1498.63     1458.81     78.41 o 
   1   0   1     5187.16     4863.86    133.53 o 
   2   0   1        0.25        0.73      0.17 o 
   3   0   1       91.06      110.37      1.11 o 
   4   0   1      670.55      711.16     27.66 o 
   5   0   1       45.65       53.45      1.09 o 
   6   0   1      551.53      549.96     22.62 o 
   7   0   1       42.92       41.35      1.25 o 
   8   0   1       50.01       52.25      1.45 o 
   9   0   1        6.66        6.92      1.00 o 
  -8   1   1       18.11       18.35      1.33 o 
  -7   1   1       50.78       49.48      5.08 o 
  -6   1   1        0.43       -0.05      0.52 o 
  -5   1   1       38.95       31.81      2.38 o 
  -4   1   1       55.70       48.89      3.83 o 
  -3   1   1      253.37      253.39      9.78 o 
  -2   1   1        0.30        4.58      2.50 o 
  -1   1   1     6453.58     6044.41    399.97 o 
   0   1   1      263.51      214.00     13.79 o 
   1   1   1      652.34      590.31     19.09 o 
   2   1   1     1010.44      977.95     10.64 o 
   3   1   1      457.92      444.65      6.37 o 
   4   1   1        3.49        4.81      0.40 o 
   5   1   1       28.16       25.49      2.10 o 
   6   1   1      311.15      313.75     11.05 o 
   7   1   1       90.48       88.08      4.48 o 
   8   1   1        1.22        2.13      0.68 o 
   9   1   1       24.58       25.30      1.22 o 
  -8   2   1        2.25        2.52      0.88 o 
  -7   2   1        2.35        3.50      0.77 o 
  -6   2   1       43.34       39.60      2.34 o 
  -5   2   1       44.36       38.79      1.81 o 
  -4   2   1       10.86        9.21      0.58 o 
  -3   2   1      552.26      524.98     24.87 o 
  -2   2   1       47.70       49.89      1.98 o 
  -1   2   1    12636.75    11803.98    873.34 o 
   0   2   1      154.42      171.48      2.74 o 
   1   2   1      960.09      942.56     14.66 o 
   2   2   1      255.32      271.13      4.02 o 
   3   2   1      124.00      125.91      3.79 o 
   4   2   1     1019.00     1175.80      7.18 o 
   5   2   1       31.04       24.35      0.49 o 
   6   2   1        0.20        0.10      0.42 o 
   7   2   1        3.08        2.68      0.60 o 
   8   2   1        2.16        1.67      0.65 o 
   9   2   1      112.01      112.90      2.38 o 
  -7   3   1        5.05        6.70      1.69 o 
  -6   3   1       39.14       39.01      3.06 o 
  -5   3   1       14.63       16.06      0.85 o 
  -4   3   1       97.65       83.98      7.50 o 
  -3   3   1       51.30       62.56      8.75 o 
  -2   3   1      264.41      272.51     15.05 o 
  -1   3   1     2325.39     2303.90     84.13 o 
   0   3   1        0.25        1.24      0.54 o 
   1   3   1      727.98      732.68      7.70 o 
   2   3   1     1965.29     1883.69     14.46 o 
   3   3   1     1010.68     1082.18     10.74 o 
   4   3   1      133.18      126.12      2.19 o 
   5   3   1      434.02      467.31      4.79 o 
   6   3   1       35.71       37.16      0.97 o 
   7   3   1      471.20      468.99     15.28 o 
   8   3   1      170.73      170.88      6.61 o 
   9   3   1       21.06       20.70      1.90 o 
  -7   4   1        1.43        1.87      0.77 o 
  -6   4   1        8.67        9.65      1.49 o 
  -5   4   1       65.86       67.76      6.69 o 
  -4   4   1       47.27       41.66      2.86 o 
  -3   4   1        4.82        8.52      0.47 o 
  -2   4   1      145.26      149.88      7.82 o 
  -1   4   1        4.90        7.83      0.48 o 
   0   4   1      848.97      844.56      2.45 o 
   1   4   1     1119.38     1136.56     15.14 o 
   2   4   1      251.09      252.82      2.91 o 
   3   4   1     1255.45     1383.42     21.39 o 
   4   4   1        2.83        2.03      0.42 o 
   5   4   1        0.77        1.21      0.28 o 
   6   4   1      256.49      252.00      2.19 o 
   7   4   1       42.93       45.42      1.17 o 
   8   4   1        1.31        1.20      0.60 o 
   9   4   1        1.68        2.85      0.71 o 
  -6   5   1        7.39        7.87      0.91 o 
  -5   5   1       25.09       29.90      3.71 o 
  -4   5   1       38.04       36.27      2.30 o 
  -3   5   1      134.32      130.84     12.54 o 
  -2   5   1        7.05        6.26      0.41 o 
  -1   5   1      252.98      264.41      6.58 o 
   0   5   1      359.27      405.02      4.40 o 
   1   5   1      204.19      249.47      2.17 o 
   2   5   1        7.73       11.55      0.38 o 
   3   5   1      813.28      857.11      8.25 o 
   4   5   1        0.11        0.93      0.25 o 
   5   5   1       32.55       32.46      0.86 o 
   6   5   1        0.00        0.17      0.31 o 
   7   5   1       20.18       23.28      0.88 o 
   8   5   1       12.40       10.46      0.93 o 
   9   5   1        5.97        6.47      1.41 o 
  -5   6   1        8.12       10.28      0.88 o 
  -4   6   1        2.56        2.32      0.62 o 
  -3   6   1       20.65       21.57      0.91 o 
  -2   6   1       76.14       70.57      2.25 o 
  -1   6   1       42.29       42.50      0.84 o 
   0   6   1       29.36       20.55      0.73 o 
   1   6   1       48.14       63.08      0.79 o 
   2   6   1       10.79       10.98      0.42 o 
   3   6   1       48.96       51.37      0.73 o 
   4   6   1       46.83       40.72      0.72 o 
   5   6   1      435.47      465.30      3.84 o 
   6   6   1        0.11        0.80      0.34 o 
   7   6   1        8.00        7.49      0.65 o 
   8   6   1        0.00        0.56      0.77 o 
   9   6   1        4.71        6.45      1.13 o 
  -5   7   1        0.08        0.97      1.05 o 
  -4   7   1       32.48       39.83      1.31 o 
  -3   7   1       41.88       39.42      1.19 o 
  -2   7   1       23.63       28.70      1.29 o 
  -1   7   1       28.24       24.27      0.78 o 
   0   7   1      169.91      174.74      1.26 o 
   1   7   1        1.91        1.96      0.33 o 
   2   7   1       25.33       23.01      0.58 o 
   3   7   1        6.57        9.80      0.69 o 
   4   7   1      466.02      459.84      9.88 o 
   5   7   1        6.80        7.65      0.93 o 
   6   7   1       15.59        9.85      0.69 o 
   7   7   1       36.97       31.14      1.33 o 
   8   7   1       45.82       50.08      1.94 o 
   9   7   1        9.78       11.37      1.37 o 
  -4   8   1        8.80        6.21      1.37 o 
  -3   8   1       21.32       23.30      1.61 o 
  -2   8   1       13.69       14.76      1.29 o 
  -1   8   1       11.74       11.11      1.09 o 
   0   8   1        6.48        3.65      0.38 o 
   1   8   1       47.24       55.17      1.18 o 
   2   8   1       21.14       20.97      0.81 o 
   3   8   1       65.92       62.57      1.73 o 
   4   8   1      303.14      304.56      2.61 o 
   5   8   1       39.49       41.59      1.17 o 
   6   8   1        0.77        1.46      0.54 o 
   7   8   1       67.02       71.14      1.57 o 
   8   8   1        0.73        0.16      0.81 o 
   9   8   1       10.76       12.58      1.37 o 
  -1   9   1        5.89        3.31      0.97 o 
   0   9   1       48.64       49.67      1.94 o 
   1   9   1        6.00        6.05      1.05 o 
   2   9   1        1.40        0.54      0.50 o 
   3   9   1        8.88        8.38      0.77 o 
   4   9   1      629.41      637.25     13.43 o 
   5   9   1       34.44       36.27      1.17 o 
   6   9   1       10.27        8.90      0.77 o 
   7   9   1        4.53        5.76      0.77 o 
   8   9   1       23.96       26.85      1.61 o 
   0  10   1        7.93       11.37      1.37 o 
   1  10   1        0.38       -0.48      0.89 o 
   2  10   1       60.74       60.00      2.18 o 
   3  10   1        5.74        8.31      1.21 o 
   4  10   1       92.46       88.30      2.58 o 
   5  10   1       17.61       15.08      1.37 o 
   6  10   1       11.24       14.16      1.05 o 
   7  10   1        2.45        3.39      0.77 o 
   1  11   1       16.54       15.48      1.61 o 
   2  11   1       78.62       78.95      2.66 o 
   3  11   1       20.13       18.71      1.69 o 
   4  11   1       16.64       16.53      1.53 o 
   5  11   1        6.16        5.08      1.21 o 
   6  11   1       25.93       26.61      1.77 o 
  -6 -10   2       23.89       32.42      2.06 o 
  -5 -10   2       25.62       27.00      1.73 o 
  -4 -10   2       32.07       33.00      1.25 o 
  -3 -10   2       41.74       45.44      1.43 o 
  -2 -10   2        0.10       -0.16      0.65 o 
  -1 -10   2      102.57      105.11      2.54 o 
   0 -10   2        1.10        0.47      0.65 o 
  -7  -9   2        1.12        3.06      0.77 o 
  -6  -9   2       22.99       25.32      1.14 o 
  -5  -9   2       98.57      100.25      1.91 o 
  -4  -9   2       43.87       43.02      1.98 o 
  -3  -9   2       27.62       23.19      1.08 o 
  -2  -9   2       52.72       51.30      1.36 o 
  -1  -9   2      134.77      135.48      2.11 o 
   0  -9   2        5.27        4.98      1.05 o 
   1  -9   2       35.25       36.92      1.16 o 
   2  -9   2       13.04       15.05      1.45 o 
  -8  -8   2        0.65        0.40      0.97 o 
  -7  -8   2       22.39       29.26      2.38 o 
  -6  -8   2       83.88       83.81      1.68 o 
  -5  -8   2        5.00        3.54      0.65 o 
  -4  -8   2       72.96       74.60      1.51 o 
  -3  -8   2      202.08      206.83      2.50 o 
  -2  -8   2      103.92      104.05      3.06 o 
  -1  -8   2       41.67       37.29      1.14 o 
   0  -8   2      122.34      113.53      1.46 o 
   1  -8   2        0.10       -0.11      0.42 o 
   3  -8   2        0.01        0.08      0.97 o 
  -8  -7   2       43.82       44.27      1.94 o 
  -7  -7   2       26.24       25.76      2.26 o 
  -6  -7   2        0.72        1.34      0.54 o 
  -5  -7   2       30.45       30.94      1.05 o 
  -4  -7   2       17.56       16.70      0.86 o 
  -3  -7   2       52.78       55.86      1.25 o 
  -2  -7   2      150.35      144.30      3.14 o 
  -1  -7   2        2.68        1.26      0.48 o 
   0  -7   2       65.41       70.19      1.10 o 
   1  -7   2        0.91        1.26      0.40 o 
   2  -7   2       37.68       37.34      1.61 o 
   3  -7   2       13.98       22.01      1.45 o 
   4  -7   2        1.67        2.58      1.05 o 
  -9  -6   2       41.04       39.67      2.02 o 
  -8  -6   2        0.29        0.08      0.89 o 
  -7  -6   2       35.79       33.74      1.57 o 
  -6  -6   2      106.51      103.51      1.65 o 
  -5  -6   2      231.83      235.80      2.37 o 
  -4  -6   2        5.41        5.92      0.60 o 
  -3  -6   2       70.34       68.58      1.25 o 
  -2  -6   2       83.43       81.56      1.34 o 
  -1  -6   2      243.89      260.23      3.43 o 
   0  -6   2       65.22       67.64      1.01 o 
   1  -6   2      170.97      169.23      4.48 o 
   2  -6   2       51.04       48.54      1.67 o 
   3  -6   2       56.00       55.85      2.70 o 
   4  -6   2        1.97        2.48      0.85 o 
   5  -6   2       31.95       32.77      3.02 o 
  -9  -5   2        0.31       -1.13      0.81 o 
  -8  -5   2       35.22       33.87      1.69 o 
  -7  -5   2        0.08        0.16      0.73 o 
  -6  -5   2      358.01      354.85      7.86 o 
  -5  -5   2      413.51      407.50      2.90 o 
  -4  -5   2      189.76      199.14      1.97 o 
  -3  -5   2        0.65        0.52      0.34 o 
  -2  -5   2       80.94       78.90      1.61 o 
  -1  -5   2      172.96      185.44      1.77 o 
   0  -5   2       52.74       66.70      1.28 o 
   1  -5   2       36.89       37.40      1.37 o 
   2  -5   2       20.03       20.62      0.65 o 
   3  -5   2      126.82      121.42      8.35 o 
   4  -5   2      179.25      178.29     10.28 o 
   5  -5   2       16.91       16.27      0.96 o 
   6  -5   2        1.00        0.85      0.74 o 
  -9  -4   2        3.99        4.27      1.13 o 
  -8  -4   2        3.48        4.44      1.05 o 
  -7  -4   2      116.81      115.80      2.66 o 
  -6  -4   2      230.06      219.36      4.07 o 
  -5  -4   2       16.19       17.12      0.63 o 
  -4  -4   2       10.83       11.98      0.88 o 
  -3  -4   2        3.08        5.09      0.46 o 
  -2  -4   2      128.93      111.42      1.31 o 
  -1  -4   2       12.17       11.79      0.51 o 
   0  -4   2      362.66      381.63     10.55 o 
   1  -4   2        4.77        4.07      0.33 o 
   2  -4   2      342.86      347.53     16.66 o 
   3  -4   2        7.33        8.36      0.47 o 
   4  -4   2        0.03        0.47      0.46 o 
   5  -4   2       35.95       31.69      1.61 o 
   6  -4   2       26.75       27.22      1.77 o 
   7  -4   2        0.00       -0.28      0.74 o 
  -9  -3   2        0.79       -1.13      0.89 o 
  -8  -3   2       65.66       65.96      3.23 o 
  -7  -3   2       59.19       53.09      2.86 o 
  -6  -3   2        2.54        2.53      0.97 o 
  -5  -3   2      112.52      101.52      4.05 o 
  -4  -3   2       30.46       22.54      0.62 o 
  -3  -3   2       54.12       42.02      0.80 o 
  -2  -3   2        4.16       11.95      0.46 o 
  -1  -3   2      557.96      587.51      4.48 o 
   0  -3   2      248.40      238.14     19.43 o 
   1  -3   2       41.30       37.82      1.64 o 
   2  -3   2      218.03      224.71      6.49 o 
   3  -3   2       25.05       25.63      0.58 o 
   4  -3   2        0.11        0.11      0.40 o 
   5  -3   2        5.86        5.71      1.01 o 
   6  -3   2        2.38        2.28      0.65 o 
   7  -3   2       12.92       12.71      1.02 o 
  -9  -2   2        3.01        3.27      1.21 o 
  -8  -2   2        0.26       -0.23      0.62 o 
  -7  -2   2        2.75        2.82      0.65 o 
  -6  -2   2      245.39      240.92     17.70 o 
  -5  -2   2       59.88       50.75      1.25 o 
  -4  -2   2        9.57        9.21      0.40 o 
  -3  -2   2      311.66      282.67     13.75 o 
  -2  -2   2      558.51      585.20      2.90 o 
  -1  -2   2     5030.08     5142.92     45.72 o 
   0  -2   2      118.25      115.97      4.04 o 
   1  -2   2     1174.48     1175.82     27.13 o 
   2  -2   2       86.81       85.80      1.29 o 
   3  -2   2       87.83       82.37      1.42 o 
   4  -2   2       10.33       14.91      0.68 o 
   5  -2   2       20.11       18.51      0.85 o 
   6  -2   2       29.70       24.18      1.00 o 
   7  -2   2       40.48       41.35      2.26 o 
   8  -2   2       23.93       24.05      3.10 o 
  -9  -1   2        8.50        9.60      1.05 o 
  -8  -1   2       37.43       36.47      2.46 o 
  -7  -1   2        5.83        5.73      0.71 o 
  -6  -1   2       55.49       52.98      4.07 o 
  -5  -1   2       38.32       42.23      1.49 o 
  -4  -1   2      545.17      540.49     21.10 o 
  -3  -1   2       33.12       37.49      1.24 o 
  -2  -1   2      296.71      286.42     16.67 o 
  -1  -1   2      129.45      120.63      5.40 o 
   0  -1   2     5022.97     5129.98     59.09 o 
   1  -1   2      193.81      201.61      1.50 o 
   2  -1   2     1075.18     1025.50      3.76 o 
   3  -1   2       70.83       73.27      1.43 o 
   4  -1   2      613.53      640.63     19.55 o 
   5  -1   2       45.89       29.76      0.88 o 
   6  -1   2       66.16       64.11      1.81 o 
   7  -1   2        0.00       -0.23      0.58 o 
   8  -1   2        4.90        5.83      0.88 o 
  -8   0   2        2.97        3.55      0.80 o 
  -7   0   2        4.08        4.59      0.77 o 
  -6   0   2       41.34       39.26      4.27 o 
  -5   0   2      206.05      196.44     14.39 o 
  -4   0   2        5.95        7.58      0.39 o 
  -3   0   2      266.41      269.85     14.61 o 
  -2   0   2      743.10      684.26     32.81 o 
  -1   0   2     4343.23     4057.76    142.30 o 
   0   0   2      543.61      544.84      5.04 o 
   1   0   2     2002.41     2036.86     26.57 o 
   2   0   2     2255.17     2241.09     14.37 o 
   3   0   2      228.81      256.47      1.71 o 
   4   0   2      276.93      260.36      1.97 o 
   5   0   2       49.16       45.61      1.09 o 
   6   0   2        9.39        6.28      0.65 o 
   7   0   2        9.38        9.53      0.79 o 
   8   0   2       38.75       35.77      1.61 o 
   9   0   2        6.97        8.21      2.18 o 
  -8   1   2        0.95        1.40      0.79 o 
  -7   1   2       22.98       23.49      1.94 o 
  -6   1   2      162.46      153.24     14.47 o 
  -5   1   2       59.15       45.78      2.94 o 
  -4   1   2       32.09       39.55      1.87 o 
  -3   1   2      956.04      924.29     35.77 o 
  -2   1   2        4.95        3.59      0.22 o 
  -1   1   2     6371.17     5941.06    427.79 o 
   0   1   2        0.01        0.75      0.08 o 
   1   1   2      420.62      413.30      5.12 o 
   2   1   2     1699.24     1698.37     20.63 o 
   3   1   2      257.29      247.39      1.34 o 
   4   1   2        6.79        9.20      0.48 o 
   5   1   2      276.27      267.46      2.22 o 
   6   1   2       10.67       11.62      0.73 o 
   7   1   2        0.55        0.49      1.01 o 
   8   1   2        9.85        9.28      0.85 o 
   9   1   2        0.41       -0.78      0.73 o 
  -8   2   2        1.95        0.73      0.79 o 
  -7   2   2       63.39       58.77      5.64 o 
  -6   2   2       15.60       15.34      0.85 o 
  -5   2   2       18.96       18.93      1.01 o 
  -4   2   2      175.06      165.67      9.15 o 
  -3   2   2      140.40      156.98      6.58 o 
  -2   2   2        0.75        1.76      0.21 o 
  -1   2   2      417.23      451.57     16.20 o 
   0   2   2     4407.31     4405.18     84.63 o 
   1   2   2      303.92      309.16      4.60 o 
   2   2   2        0.28        0.79      0.12 o 
   3   2   2      159.23      147.34      0.89 o 
   4   2   2      207.91      242.44      2.57 o 
   5   2   2     1271.40     1302.42     35.92 o 
   6   2   2        6.70        6.55      0.60 o 
   7   2   2      147.47      146.32      4.39 o 
   8   2   2       16.01       14.56      0.91 o 
   9   2   2        0.99        0.08      0.68 o 
  -7   3   2       48.84       47.68      4.23 o 
  -6   3   2        9.46       11.41      0.85 o 
  -5   3   2        1.12        2.19      0.52 o 
  -4   3   2       63.50       65.60      5.12 o 
  -3   3   2      483.25      492.77     20.04 o 
  -2   3   2     1964.98     2025.46     97.97 o 
  -1   3   2      134.94      133.86      4.64 o 
   0   3   2      648.04      661.12     13.85 o 
   1   3   2      432.45      451.69      4.02 o 
   2   3   2      742.10      719.75      8.90 o 
   3   3   2       13.16       10.77      0.33 o 
   4   3   2       36.60       31.01      0.52 o 
   5   3   2      187.45      199.76      1.85 o 
   6   3   2      384.14      369.32      7.26 o 
   7   3   2        3.96        4.11      0.60 o 
   8   3   2      186.36      184.22      6.98 o 
   9   3   2       19.18       18.63      1.49 o 
  -7   4   2       14.48       14.95      1.37 o 
  -6   4   2        3.48        3.15      0.70 o 
  -5   4   2       17.85       20.66      1.37 o 
  -4   4   2       36.94       41.22      1.29 o 
  -3   4   2       45.74       52.01      2.15 o 
  -2   4   2     2161.91     2230.87     99.12 o 
  -1   4   2      265.87      281.52      6.22 o 
   0   4   2      560.10      577.88     11.68 o 
   1   4   2      107.84      107.11      0.78 o 
   2   4   2        4.17        2.57      0.23 o 
   3   4   2       85.96      124.32      1.17 o 
   4   4   2      514.67      586.91      6.93 o 
   5   4   2        1.16        0.08      0.29 o 
   6   4   2       85.78       81.53      3.79 o 
   7   4   2      360.50      351.31      3.95 o 
   8   4   2       30.79       26.49      1.03 o 
   9   4   2        0.02       -0.73      0.60 o 
  10   4   2       14.02       14.17      1.57 o 
  -6   5   2        5.20        7.19      0.87 o 
  -5   5   2        1.00       -0.03      0.60 o 
  -4   5   2       92.39       90.14     10.12 o 
  -3   5   2      127.31      130.22      5.32 o 
  -2   5   2        0.51        2.39      1.01 o 
  -1   5   2        0.07       -0.35      0.26 o 
   0   5   2       43.17       37.62      0.59 o 
   1   5   2      206.77      195.11      1.65 o 
   2   5   2      127.85      137.40      1.96 o 
   3   5   2       22.76       34.23      0.57 o 
   4   5   2      141.80      136.45      1.12 o 
   5   5   2        0.41       -0.22      0.23 o 
   6   5   2        1.01        1.28      0.38 o 
   7   5   2       59.10       54.24      1.37 o 
   8   5   2       37.51       35.70      1.29 o 
   9   5   2        6.65        9.84      0.87 o 
  10   5   2        1.87        1.54      1.77 o 
  -5   6   2        0.01       -0.16      0.97 o 
  -4   6   2        0.90        2.55      0.65 o 
  -3   6   2       14.55       13.71      0.83 o 
  -2   6   2       56.14       52.91      1.46 o 
  -1   6   2      127.82      130.13      4.49 o 
   0   6   2      303.29      290.57      4.96 o 
   1   6   2       36.32       28.85      0.59 o 
   2   6   2      539.77      558.74      6.79 o 
   3   6   2       70.24       70.38      1.52 o 
   4   6   2      125.49      123.70      1.12 o 
   5   6   2       83.58       91.98      1.13 o 
   6   6   2       59.05       58.35      1.53 o 
   7   6   2        0.38        0.08      0.40 o 
   8   6   2        3.94        6.10      1.01 o 
   9   6   2       26.45       27.03      1.14 o 
  -5   7   2       12.88       17.66      1.69 o 
  -4   7   2        0.18        1.77      1.05 o 
  -3   7   2       31.94       31.21      1.61 o 
  -2   7   2        7.58        9.88      0.77 o 
  -1   7   2      151.08      154.73      2.28 o 
   0   7   2       39.84       34.48      0.59 o 
   1   7   2        3.78        1.85      0.34 o 
   2   7   2      647.02      651.88      3.12 o 
   3   7   2      167.40      166.42      1.85 o 
   4   7   2      393.43      402.54      6.78 o 
   5   7   2       84.69       83.85      1.07 o 
   6   7   2        9.90       10.22      0.74 o 
   7   7   2        5.71        5.56      0.50 o 
   8   7   2       96.81       85.64      2.34 o 
   9   7   2        0.14       -0.08      0.89 o 
  -4   8   2        8.88        8.71      1.37 o 
  -3   8   2        0.01       -0.08      0.89 o 
  -2   8   2       10.94        9.11      1.13 o 
  -1   8   2       57.62       59.72      1.34 o 
   0   8   2        0.21        1.01      0.48 o 
   1   8   2       39.64       43.80      1.10 o 
   2   8   2       14.25       12.09      0.70 o 
   3   8   2      408.44      397.53      3.95 o 
   4   8   2        1.46        0.41      0.45 o 
   5   8   2       42.44       38.02      1.57 o 
   6   8   2      104.87       97.63      2.02 o 
   7   8   2      101.31       90.14      1.65 o 
   8   8   2        3.59        2.10      0.89 o 
   9   8   2        0.44       -0.81      0.89 o 
  -3   9   2        6.40        9.92      1.45 o 
  -2   9   2        0.03       -0.08      0.89 o 
  -1   9   2        7.81        8.53      0.93 o 
   0   9   2        3.07        2.73      0.60 o 
   1   9   2       47.89       43.14      1.85 o 
   2   9   2       27.12       22.10      1.45 o 
   3   9   2        3.60        2.82      0.89 o 
   4   9   2      156.61      156.92      3.06 o 
   5   9   2        7.50        9.20      0.93 o 
   6   9   2        5.59        7.10      0.73 o 
   7   9   2        0.72        0.73      0.89 o 
   8   9   2        5.31        8.31      1.13 o 
   0  10   2        7.45        7.98      1.29 o 
   1  10   2        0.06        0.48      0.81 o 
   2  10   2       11.01       12.02      1.37 o 
   3  10   2       33.72       33.47      1.69 o 
   4  10   2       27.13       29.76      1.69 o 
   5  10   2        3.83        4.35      1.05 o 
   6  10   2       33.14       38.95      1.85 o 
   7  10   2        1.74        1.05      0.97 o 
   8  10   2        8.56        9.03      1.29 o 
   1  11   2        1.72        2.10      1.05 o 
   2  11   2        3.76        2.90      1.13 o 
   3  11   2      248.77      259.58      4.35 o 
   4  11   2       22.49       22.26      1.61 o 
   5  11   2       31.54       33.47      1.85 o 
   6  11   2        0.34       -1.29      0.89 o 
   7  11   2       23.94       33.22      1.94 o 
  -5 -10   3       56.75       60.14      1.68 o 
  -4 -10   3        0.46        0.16      0.68 o 
  -3 -10   3        8.22        9.81      0.97 o 
  -2 -10   3       23.84       22.08      1.14 o 
  -1 -10   3        0.01       -0.94      0.63 o 
  -6  -9   3       59.92       64.66      1.68 o 
  -5  -9   3       36.05       42.82      1.37 o 
  -4  -9   3        7.03        9.43      0.88 o 
  -3  -9   3        1.33        2.22      0.68 o 
  -2  -9   3        5.46        6.48      0.80 o 
  -1  -9   3       14.47       11.96      0.94 o 
   0  -9   3        2.36        2.32      0.68 o 
   1  -9   3        7.42       10.34      0.88 o 
  -7  -8   3       12.59       18.24      2.14 o 
  -6  -8   3       25.49       30.72      1.20 o 
  -5  -8   3        0.82       -0.04      0.57 o 
  -4  -8   3       18.65       19.86      0.97 o 
  -3  -8   3       10.13        9.99      0.83 o 
  -2  -8   3      220.36      218.58      2.82 o 
  -1  -8   3       49.52       46.67      1.28 o 
   0  -8   3        0.41        0.38      0.42 o 
   1  -8   3        1.42        1.14      0.43 o 
   2  -8   3       10.23       10.97      0.80 o 
   3  -8   3       25.67       24.27      1.69 o 
  -8  -7   3        4.77        8.39      1.37 o 
  -7  -7   3        3.43        4.31      0.71 o 
  -6  -7   3        5.02        6.51      0.97 o 
  -5  -7   3        0.19       -0.48      0.48 o 
  -4  -7   3      302.31      285.42      3.47 o 
  -3  -7   3      428.83      418.73      3.28 o 
  -2  -7   3       56.84       51.78      1.65 o 
  -1  -7   3       21.27       21.70      0.88 o 
   0  -7   3       84.75       82.61      1.24 o 
   1  -7   3       46.79       49.13      1.02 o 
   2  -7   3       60.58       63.38      2.10 o 
   3  -7   3       65.76       70.96      2.26 o 
   4  -7   3        7.99       10.40      1.37 o 
  -8  -6   3       13.65       12.10      1.29 o 
  -7  -6   3       25.48       30.26      2.34 o 
  -6  -6   3        9.15       11.31      1.05 o 
  -5  -6   3        0.41       -0.03      0.45 o 
  -4  -6   3        7.87        7.98      0.68 o 
  -3  -6   3      272.59      257.10      2.45 o 
  -2  -6   3        8.18        6.23      1.25 o 
  -1  -6   3      383.05      365.90      3.71 o 
   0  -6   3      312.32      321.04      2.17 o 
   1  -6   3       17.10       14.04      0.61 o 
   2  -6   3       24.58       24.24      0.91 o 
   3  -6   3        6.23        6.13      0.97 o 
   4  -6   3        5.32        7.18      1.13 o 
   5  -6   3       15.28       18.22      1.53 o 
  -8  -5   3        7.62        8.95      1.29 o 
  -7  -5   3        0.89        0.56      0.81 o 
  -6  -5   3        1.87        1.05      0.50 o 
  -5  -5   3       36.78       37.02      1.05 o 
  -4  -5   3       17.21       15.86      0.74 o 
  -3  -5   3       15.74       14.57      0.71 o 
  -2  -5   3      280.79      260.18      2.22 o 
  -1  -5   3       38.61       43.79      0.97 o 
   0  -5   3       30.73       34.21      0.73 o 
   1  -5   3      197.62      195.85      2.42 o 
   2  -5   3      668.80      633.89     30.78 o 
   3  -5   3       30.42       30.97      2.94 o 
   4  -5   3        0.48       -0.40      0.81 o 
   5  -5   3        0.25       -0.36      0.81 o 
   6  -5   3        9.97        9.97      1.13 o 
  -9  -4   3        0.02       -0.24      0.97 o 
  -8  -4   3        1.77        1.94      0.97 o 
  -7  -4   3      111.28      107.49      2.66 o 
  -6  -4   3      350.02      360.64      9.56 o 
  -5  -4   3       44.31       48.52      1.11 o 
  -4  -4   3        4.75        6.64      0.54 o 
  -3  -4   3        0.64        0.94      0.60 o 
  -2  -4   3      503.72      512.05      6.17 o 
  -1  -4   3      203.30      242.76      2.66 o 
   0  -4   3      653.21      631.69     20.31 o 
   1  -4   3      148.96      142.85      7.67 o 
   2  -4   3      180.14      163.12      8.27 o 
   3  -4   3       24.43       24.41      2.18 o 
   4  -4   3       15.60       13.33      0.83 o 
   5  -4   3        2.05        1.68      0.65 o 
   6  -4   3       51.56       54.03      2.62 o 
   7  -4   3        0.20        0.68      0.81 o 
  -9  -3   3        6.58       10.40      1.45 o 
  -8  -3   3       26.22       26.05      1.61 o 
  -7  -3   3      649.72      662.69      6.21 o 
  -6  -3   3       40.20       36.02      1.61 o 
  -5  -3   3       19.53       19.20      1.03 o 
  -4  -3   3      189.28      159.03      9.67 o 
  -3  -3   3      517.11      474.18     28.16 o 
  -2  -3   3      370.28      430.10      2.45 o 
  -1  -3   3        0.24        5.57      0.81 o 
   0  -3   3      373.18      388.77     13.08 o 
   1  -3   3      538.68      507.58     13.28 o 
   2  -3   3       12.23       14.88      0.75 o 
   3  -3   3      450.49      471.59     10.75 o 
   4  -3   3      429.75      429.07     18.83 o 
   5  -3   3       28.26       26.77      1.65 o 
   6  -3   3       24.87       24.67      2.38 o 
   7  -3   3       13.62       14.91      1.09 o 
  -9  -2   3       38.70       38.14      2.02 o 
  -8  -2   3        1.13        1.33      0.71 o 
  -7  -2   3        5.73        6.26      0.74 o 
  -6  -2   3       11.29        9.57      0.81 o 
  -5  -2   3       92.76       78.66      4.80 o 
  -4  -2   3       24.33       19.45      0.53 o 
  -3  -2   3      219.63      169.25     11.41 o 
  -2  -2   3      168.59      157.09      7.15 o 
  -1  -2   3      328.59      343.47      2.02 o 
   0  -2   3      881.70      863.09      6.88 o 
   1  -2   3      241.56      263.97      2.50 o 
   2  -2   3        6.85        5.99      0.34 o 
   3  -2   3      899.90      943.71     15.91 o 
   4  -2   3        4.06        7.08      0.60 o 
   5  -2   3      139.22      129.23      6.53 o 
   6  -2   3        4.26        4.08      0.81 o 
   7  -2   3       39.87       43.58      1.90 o 
   8  -2   3        4.44        4.79      0.94 o 
  -8  -1   3       48.94       46.01      2.42 o 
  -7  -1   3       12.21       11.58      0.85 o 
  -6  -1   3       21.74       17.30      2.06 o 
  -5  -1   3        2.34        1.74      0.32 o 
  -4  -1   3       60.80       46.15      2.07 o 
  -3  -1   3        7.59       13.95      0.46 o 
  -2  -1   3     1154.25     1121.19     59.57 o 
  -1  -1   3      247.46      250.25      6.65 o 
   0  -1   3        5.50        2.55      0.15 o 
   1  -1   3     1915.93     2122.93     37.89 o 
   2  -1   3       42.51       37.64      0.52 o 
   3  -1   3      350.47      371.97      1.77 o 
   4  -1   3       39.31       37.03      1.33 o 
   5  -1   3       71.89       71.67      2.10 o 
   6  -1   3       13.59       12.43      0.79 o 
   7  -1   3       42.90       41.59      1.49 o 
   8  -1   3       21.74       23.08      2.14 o 
  -8   0   3        1.99        0.30      0.73 o 
  -7   0   3        7.82        8.91      1.05 o 
  -6   0   3        0.02       -0.32      0.65 o 
  -5   0   3        8.43        6.69      0.60 o 
  -4   0   3       75.66       78.61      3.88 o 
  -3   0   3       51.05       46.74      1.91 o 
  -2   0   3      567.19      531.51     22.08 o 
  -1   0   3      106.44      125.47      2.17 o 
   0   0   3     1611.87     1643.51     32.42 o 
   1   0   3       83.09      111.26      2.04 o 
   2   0   3       27.62       32.06      0.51 o 
   3   0   3       94.35      107.49      0.80 o 
   4   0   3       21.90       18.75      0.73 o 
   5   0   3       20.47       24.40      0.85 o 
   6   0   3        0.08       -0.49      0.45 o 
   7   0   3       19.47       21.54      1.00 o 
   8   0   3      111.49      112.70      3.19 o 
   9   0   3        8.68        9.39      1.94 o 
  -8   1   3        1.74        2.05      0.79 o 
  -7   1   3       50.69       51.35      3.75 o 
  -6   1   3       47.03       43.41      3.59 o 
  -5   1   3       47.78       50.72      4.07 o 
  -4   1   3        5.40        6.08      0.36 o 
  -3   1   3      153.93      154.50      8.55 o 
  -2   1   3       22.66       25.33      1.25 o 
  -1   1   3       82.65       77.24      2.42 o 
   0   1   3     1956.17     2080.25     30.45 o 
   1   1   3     4397.83     4268.58     40.78 o 
   2   1   3      139.97      155.82      1.72 o 
   3   1   3       13.79       12.55      0.89 o 
   4   1   3       94.77       94.03      1.47 o 
   5   1   3       75.14       70.16      1.49 o 
   6   1   3       25.81       23.82      1.53 o 
   7   1   3        4.95        4.21      0.65 o 
   8   1   3      121.67      120.71      2.05 o 
   9   1   3        8.03       11.51      1.02 o 
  -8   2   3       25.49       27.87      2.98 o 
  -7   2   3        2.40        1.90      0.71 o 
  -6   2   3       71.10       70.87      5.69 o 
  -5   2   3       18.51       17.87      1.77 o 
  -4   2   3       65.45       62.99      3.40 o 
  -3   2   3        1.88        3.46      0.32 o 
  -2   2   3       22.08       19.93      0.64 o 
  -1   2   3       36.40       34.35      0.68 o 
   0   2   3       79.07       71.23      1.49 o 
   1   2   3      523.02      488.99      2.05 o 
   2   2   3       46.92       45.45      1.98 o 
   3   2   3      618.99      633.48      2.87 o 
   4   2   3      507.66      557.61      5.47 o 
   5   2   3       24.66       34.33      0.83 o 
   6   2   3        0.81        0.15      0.42 o 
   7   2   3        0.55       -0.28      0.48 o 
   8   2   3       10.89       12.06      0.85 o 
   9   2   3        1.31        1.36      0.85 o 
  -7   3   3        2.06        1.40      0.77 o 
  -6   3   3        2.42        3.08      0.68 o 
  -5   3   3       30.43       27.39      2.70 o 
  -4   3   3        2.70        3.52      0.50 o 
  -3   3   3       76.49       75.79      3.03 o 
  -2   3   3      635.16      668.20     25.29 o 
  -1   3   3      827.04      899.06     23.70 o 
   0   3   3      315.85      325.37      7.10 o 
   1   3   3      114.39      125.67      3.02 o 
   2   3   3      581.70      590.85      6.52 o 
   3   3   3     1210.32     1376.92     12.22 o 
   4   3   3        1.42        2.33      0.23 o 
   5   3   3        1.20        2.45      0.32 o 
   6   3   3      333.38      330.77     10.85 o 
   7   3   3      319.87      330.00      6.05 o 
   8   3   3       62.45       56.79      1.40 o 
   9   3   3        2.80        1.99      0.71 o 
  -7   4   3        0.78        1.10      0.77 o 
  -6   4   3        2.76        3.16      0.73 o 
  -5   4   3        7.72        9.05      0.76 o 
  -4   4   3        1.69        1.39      0.50 o 
  -3   4   3       30.21       33.06      1.79 o 
  -2   4   3      482.44      494.23     11.12 o 
  -1   4   3     1327.12     1352.98     37.15 o 
   0   4   3      368.90      416.09      4.90 o 
   1   4   3        5.06        6.01      0.40 o 
   2   4   3      241.57      277.64      5.15 o 
   3   4   3       52.35       56.85      1.29 o 
   4   4   3     1744.69     1880.67     33.05 o 
   5   4   3      595.11      596.78     14.07 o 
   6   4   3       70.03       60.61      1.14 o 
   7   4   3        5.01        6.55      0.65 o 
   8   4   3       38.18       34.74      2.26 o 
   9   4   3        9.31        8.91      0.88 o 
  10   4   3        0.18        0.62      1.45 o 
  -6   5   3        4.93        7.50      1.37 o 
  -5   5   3       18.48       21.05      1.61 o 
  -4   5   3       44.33       42.91      2.62 o 
  -3   5   3      702.37      712.53     21.04 o 
  -2   5   3      809.63      797.48     29.45 o 
  -1   5   3       13.29       12.65      0.47 o 
   0   5   3        7.82       11.87      0.46 o 
   1   5   3      306.23      330.96      2.07 o 
   2   5   3      165.02      166.84      1.41 o 
   3   5   3      293.64      283.72      1.78 o 
   4   5   3       34.14       40.31      0.65 o 
   5   5   3      178.70      190.80      1.39 o 
   6   5   3       60.90       62.57      1.86 o 
   7   5   3      154.79      152.26      4.56 o 
   8   5   3        2.65        2.12      0.60 o 
   9   5   3       43.92       44.42      1.61 o 
  10   5   3        1.41        2.91      0.83 o 
  -5   6   3        0.27       -0.65      0.97 o 
  -4   6   3      210.73      194.50      3.63 o 
  -3   6   3       60.08       55.72      1.94 o 
  -2   6   3       12.58       15.19      0.83 o 
  -1   6   3        0.05        4.13      1.77 o 
   0   6   3      798.33      825.11     14.92 o 
   1   6   3       79.05       80.54      0.86 o 
   2   6   3       19.22       13.68      0.52 o 
   3   6   3      211.37      225.63      2.61 o 
   4   6   3      418.00      405.24      5.69 o 
   5   6   3        1.05        0.11      0.27 o 
   6   6   3      346.11      317.50      2.51 o 
   7   6   3      146.33      129.26      2.22 o 
   8   6   3       82.54       95.42      2.46 o 
   9   6   3       14.52       13.74      0.91 o 
  10   6   3       33.92       39.24      1.43 o 
  -5   7   3        0.79        0.81      1.13 o 
  -4   7   3        2.76        3.71      1.13 o 
  -3   7   3        6.85        8.39      1.21 o 
  -2   7   3        4.29        5.24      0.65 o 
  -1   7   3      105.98      102.31      1.57 o 
   0   7   3       37.83       35.65      0.97 o 
   1   7   3       89.36       83.33      1.57 o 
   2   7   3        6.94        6.18      0.47 o 
   3   7   3      955.88      956.51      9.07 o 
   4   7   3       35.02       32.76      0.69 o 
   5   7   3        0.44        0.47      0.34 o 
   6   7   3      208.34      185.20      2.75 o 
   7   7   3       34.17       35.62      1.05 o 
   8   7   3       19.31       23.69      0.97 o 
   9   7   3       29.74       32.28      1.41 o 
  -4   8   3        0.74        0.16      1.05 o 
  -3   8   3        2.70        3.55      1.13 o 
  -2   8   3       15.40       17.82      1.37 o 
  -1   8   3       27.36       31.07      1.77 o 
   0   8   3        0.10       -0.29      0.48 o 
   1   8   3      272.25      263.90      3.55 o 
   2   8   3       31.36       31.57      0.99 o 
   3   8   3       10.31        9.36      1.05 o 
   4   8   3       33.70       31.22      0.99 o 
   5   8   3      187.88      185.26      1.61 o 
   6   8   3       29.54       26.56      0.75 o 
   7   8   3        6.59        6.50      0.81 o 
   8   8   3        0.59        2.18      0.81 o 
   9   8   3       34.07       39.27      1.77 o 
  -3   9   3       15.34       20.16      1.61 o 
  -2   9   3       27.75       32.09      1.69 o 
  -1   9   3        0.78        0.16      0.57 o 
   0   9   3        4.45        3.06      0.89 o 
   1   9   3      151.46      157.74      4.48 o 
   2   9   3       23.24       25.60      0.96 o 
   3   9   3      112.26      104.83      1.64 o 
   4   9   3       10.31       10.16      1.21 o 
   5   9   3       57.74       56.61      2.02 o 
   6   9   3       13.91       14.43      1.37 o 
   7   9   3       27.83       27.82      1.61 o 
  -1  10   3        5.52        4.84      1.05 o 
   0  10   3       20.96       19.03      1.53 o 
   1  10   3        8.25       10.00      1.29 o 
   2  10   3       77.90       77.98      2.42 o 
   3  10   3       95.37       93.46      2.58 o 
   4  10   3        0.77        1.05      0.97 o 
   5  10   3        3.12        1.77      0.97 o 
   6  10   3       45.28       47.33      2.02 o 
   7  10   3        0.49        0.81      0.89 o 
   1  11   3        0.02       -0.24      0.97 o 
   2  11   3        1.68        2.02      1.05 o 
   3  11   3        8.05        8.79      1.29 o 
   4  11   3       36.31       33.22      1.85 o 
   5  11   3        8.07       10.00      1.37 o 
   6  11   3        0.04        0.73      0.97 o 
   7  11   3        0.02       -0.40      1.05 o 
  -5  -9   4        4.35        3.86      0.80 o 
  -4  -9   4        0.12       -0.56      0.63 o 
  -3  -9   4       34.30       33.55      1.25 o 
  -2  -9   4        3.39        2.85      1.09 o 
  -1  -9   4       25.23       25.81      1.14 o 
   0  -9   4        0.52        0.66      0.69 o 
  -7  -8   4       72.68       83.72      4.31 o 
  -6  -8   4        7.21       10.08      1.29 o 
  -5  -8   4        7.96        8.76      0.86 o 
  -4  -8   4      104.16      108.37      2.82 o 
  -3  -8   4        8.82        8.38      0.83 o 
  -2  -8   4       11.35        9.55      0.77 o 
  -1  -8   4        0.42       -0.42      0.54 o 
   0  -8   4        7.40        8.24      0.80 o 
   1  -8   4       33.12       31.06      0.91 o 
   2  -8   4        6.02        5.64      0.83 o 
  -7  -7   4       36.04       43.70      2.14 o 
  -6  -7   4       47.44       50.23      1.40 o 
  -5  -7   4      113.75      120.80      2.00 o 
  -4  -7   4        3.20        2.46      0.60 o 
  -3  -7   4       95.75       93.42      1.71 o 
  -2  -7   4      106.29       92.05      1.65 o 
  -1  -7   4        1.21        1.25      0.51 o 
   0  -7   4       10.98       11.13      0.61 o 
   1  -7   4       41.42       39.07      0.96 o 
   2  -7   4        1.70        1.90      0.57 o 
   3  -7   4      139.17      150.55      3.39 o 
   4  -7   4       29.02       28.71      1.85 o 
  -8  -6   4        0.29       -0.16      0.97 o 
  -7  -6   4       19.45       23.81      1.73 o 
  -6  -6   4       26.99       26.61      1.45 o 
  -5  -6   4       51.33       51.21      1.31 o 
  -4  -6   4      235.22      231.56      2.51 o 
  -3  -6   4       97.38       96.70      2.38 o 
  -2  -6   4      118.71      116.29      1.81 o 
  -1  -6   4        0.11       -0.05      0.42 o 
   0  -6   4       98.92       94.08      1.29 o 
   1  -6   4       69.73       65.36      1.10 o 
   2  -6   4       12.55       14.06      0.79 o 
   3  -6   4       42.51       47.25      1.94 o 
   4  -6   4        0.05       -1.09      0.73 o 
   5  -6   4       22.47       25.24      1.69 o 
  -8  -5   4        0.96        0.97      1.05 o 
  -7  -5   4        8.20        9.76      1.29 o 
  -6  -5   4       39.62       39.88      1.45 o 
  -5  -5   4       15.80       14.05      0.93 o 
  -4  -5   4      271.91      252.70      7.42 o 
  -3  -5   4       20.85       18.05      0.80 o 
  -2  -5   4      230.09      235.79      2.28 o 
  -1  -5   4        0.20       -0.11      0.37 o 
   0  -5   4       45.52       46.13      1.01 o 
   1  -5   4       43.30       40.15      0.82 o 
   2  -5   4        0.15        0.00      0.39 o 
   3  -5   4       12.53       12.90      1.13 o 
   4  -5   4        8.38        8.14      1.13 o 
   5  -5   4       22.46       20.61      1.08 o 
   6  -5   4       20.34       19.76      1.17 o 
  -8  -4   4       49.39       47.74      2.10 o 
  -7  -4   4       15.36       14.60      1.29 o 
  -6  -4   4       16.64       14.42      1.65 o 
  -5  -4   4        0.35        0.93      0.48 o 
  -4  -4   4      379.96      364.36     10.08 o 
  -3  -4   4      105.52      107.34      1.48 o 
  -2  -4   4      502.28      481.82      3.43 o 
  -1  -4   4      305.85      343.04      2.86 o 
   0  -4   4      335.80      363.81      2.18 o 
   1  -4   4      316.75      320.46      3.31 o 
   2  -4   4       15.97       19.49      0.87 o 
   3  -4   4       57.85       52.79      1.77 o 
   4  -4   4      132.00      124.77      6.73 o 
   5  -4   4       30.75       29.92      2.46 o 
   6  -4   4        8.15        9.72      0.97 o 
  -8  -3   4       33.72       32.42      1.77 o 
  -7  -3   4        1.81        3.14      0.97 o 
  -6  -3   4       59.74       61.15      1.31 o 
  -5  -3   4       96.63       95.28      1.48 o 
  -4  -3   4       19.14       18.66      1.49 o 
  -3  -3   4      664.90      660.76     10.56 o 
  -2  -3   4       27.52       35.27      2.02 o 
  -1  -3   4     1819.80     1924.56     11.29 o 
   0  -3   4       79.96       76.58      0.93 o 
   1  -3   4     1000.17     1004.94     18.98 o 
   2  -3   4        9.02       10.26      0.46 o 
   3  -3   4      286.88      273.04      5.36 o 
   4  -3   4        0.19       -0.39      0.56 o 
   5  -3   4       56.09       57.46      1.53 o 
   6  -3   4       23.44       23.42      1.11 o 
   7  -3   4       73.10       75.71      4.56 o 
  -8  -2   4      112.30      121.28      3.06 o 
  -7  -2   4       17.62       17.42      1.37 o 
  -6  -2   4       12.57       10.83      0.77 o 
  -5  -2   4       40.00       38.66      2.16 o 
  -4  -2   4       86.02       84.30      4.02 o 
  -3  -2   4      215.15      213.29      9.67 o 
  -2  -2   4       22.97       12.39      0.64 o 
  -1  -2   4      965.70     1005.72     11.61 o 
   0  -2   4      678.72      713.92      2.85 o 
   1  -2   4      132.26      135.03      0.98 o 
   2  -2   4      378.10      396.61      1.91 o 
   3  -2   4      309.63      317.73      2.28 o 
   4  -2   4       72.05       70.75      3.63 o 
   5  -2   4      174.07      170.37      7.18 o 
   6  -2   4       75.35       81.58      1.65 o 
   7  -2   4        6.87        7.28      0.91 o 
   8  -2   4        5.07        6.05      1.00 o 
  -8  -1   4       87.56       88.34      5.89 o 
  -7  -1   4       68.30       67.88      4.76 o 
  -6  -1   4       10.88       10.74      0.74 o 
  -5  -1   4        1.37        1.06      0.33 o 
  -4  -1   4      104.23       94.72      5.10 o 
  -3  -1   4      378.24      383.96     16.20 o 
  -2  -1   4      107.09      125.75      3.00 o 
  -1  -1   4       24.99       16.85      0.35 o 
   0  -1   4       69.80       74.21      1.38 o 
   1  -1   4      976.29     1022.84     12.85 o 
   2  -1   4     1782.25     1938.17     23.19 o 
   3  -1   4      118.40      130.75      1.03 o 
   4  -1   4      162.99      139.50      2.38 o 
   5  -1   4       24.88       29.55      0.96 o 
   6  -1   4        6.52        7.54      0.71 o 
   7  -1   4      112.57      112.74      4.48 o 
   8  -1   4        2.37        1.89      0.89 o 
  -8   0   4       21.40       21.56      1.17 o 
  -7   0   4        5.83        6.08      0.81 o 
  -6   0   4        1.57        1.47      0.54 o 
  -5   0   4        0.07       -0.15      0.42 o 
  -4   0   4      230.28      205.58      9.99 o 
  -3   0   4      119.36      116.79      5.20 o 
  -2   0   4       68.57       87.76      2.90 o 
  -1   0   4      105.11      107.66      1.18 o 
   0   0   4     2937.88     3097.85     42.74 o 
   1   0   4      422.37      412.38      7.72 o 
   2   0   4      224.45      242.36      3.34 o 
   3   0   4      271.49      327.64      2.75 o 
   4   0   4      497.22      492.06      2.85 o 
   5   0   4        4.96        2.67      0.48 o 
   6   0   4       80.26       82.90      1.53 o 
   7   0   4       48.73       47.57      1.34 o 
   8   0   4        0.01       -0.55      0.65 o 
   9   0   4       38.04       39.11      1.54 o 
  -8   1   4       12.30       14.14      1.08 o 
  -7   1   4       12.60       12.55      0.91 o 
  -6   1   4       10.07       10.23      0.77 o 
  -5   1   4        8.29       10.35      1.05 o 
  -4   1   4      261.54      274.12     24.55 o 
  -3   1   4       96.61       78.12      2.78 o 
  -2   1   4      208.33      221.02     10.49 o 
  -1   1   4      504.17      487.12     11.73 o 
   0   1   4       19.08       16.63      0.35 o 
   1   1   4        4.74        4.15      0.25 o 
   2   1   4      131.06      123.40      2.02 o 
   3   1   4        0.66        0.04      0.31 o 
   4   1   4       20.03       23.95      1.12 o 
   5   1   4       94.19       88.12      2.42 o 
   6   1   4        1.43        0.64      0.45 o 
   7   1   4      243.88      229.94      3.31 o 
   8   1   4        2.60        2.35      0.71 o 
   9   1   4       48.67       50.90      1.57 o 
  -7   2   4       42.01       40.33      3.31 o 
  -6   2   4        0.34        0.65      0.56 o 
  -5   2   4       24.78       26.39      2.46 o 
  -4   2   4       10.71        9.96      0.67 o 
  -3   2   4       23.67       25.17      0.57 o 
  -2   2   4      105.33       91.81      3.05 o 
  -1   2   4        0.18        0.30      0.17 o 
   0   2   4      196.67      171.93      2.04 o 
   1   2   4     1254.00     1349.39     12.47 o 
   2   2   4       39.19       40.24      1.09 o 
   3   2   4       45.12       51.43      1.02 o 
   4   2   4        0.82        0.29      0.37 o 
   5   2   4        4.82        4.52      0.46 o 
   6   2   4      327.35      317.88      6.65 o 
   7   2   4      124.05      119.46      2.86 o 
   8   2   4        2.42        2.78      0.65 o 
   9   2   4       15.29       15.34      1.03 o 
  -7   3   4       13.94       16.06      1.25 o 
  -6   3   4        4.64        6.30      0.93 o 
  -5   3   4        2.33        1.78      0.56 o 
  -4   3   4        7.36        7.20      0.58 o 
  -3   3   4       62.39       58.24      0.83 o 
  -2   3   4       94.95       98.03      6.13 o 
  -1   3   4       74.34       87.19      1.90 o 
   0   3   4       10.24       15.69      0.89 o 
   1   3   4       56.41       63.15      0.86 o 
   2   3   4       48.20       33.57      2.02 o 
   3   3   4        6.88        4.80      0.27 o 
   4   3   4      160.66      176.41      3.05 o 
   5   3   4       83.59       89.63      0.92 o 
   6   3   4       22.38       22.68      0.77 o 
   7   3   4       51.88       50.26      1.22 o 
   8   3   4        0.01       -0.22      0.54 o 
   9   3   4        5.40        5.71      0.83 o 
  -6   4   4        8.37       10.08      1.37 o 
  -5   4   4        3.44        3.69      0.68 o 
  -4   4   4        6.18        6.89      0.65 o 
  -3   4   4       78.75       85.64      2.70 o 
  -2   4   4      107.82      113.85      2.91 o 
  -1   4   4       94.59      105.29      1.55 o 
   0   4   4      237.62      228.65      9.31 o 
   1   4   4      402.07      388.70     12.90 o 
   2   4   4        9.09       13.88      0.51 o 
   3   4   4      153.53      159.82      3.36 o 
   4   4   4       37.34       48.26      0.94 o 
   5   4   4       58.42       58.73      0.81 o 
   6   4   4      308.51      316.27      3.39 o 
   7   4   4       39.20       37.78      1.65 o 
   8   4   4       61.91       59.62      1.40 o 
   9   4   4        3.40        4.26      0.77 o 
  10   4   4        0.41        0.02      0.73 o 
  -6   5   4        8.86        9.68      1.45 o 
  -5   5   4       40.83       45.08      2.02 o 
  -4   5   4      107.70      112.65      2.74 o 
  -3   5   4      463.67      445.75     25.60 o 
  -2   5   4      305.18      307.03     16.69 o 
  -1   5   4       44.85       41.18      1.09 o 
   0   5   4      180.44      187.22      4.31 o 
   1   5   4       51.89       48.06      0.94 o 
   2   5   4     1075.77     1131.01     22.54 o 
   3   5   4      641.61      664.33     12.27 o 
   4   5   4      430.12      444.19      7.44 o 
   5   5   4       22.15       22.71      0.94 o 
   6   5   4      138.74      131.37      1.80 o 
   7   5   4        0.05        0.44      0.46 o 
   8   5   4       49.55       50.68      2.06 o 
   9   5   4        0.68       -0.16      0.81 o 
  10   5   4        1.45        1.01      0.73 o 
  -5   6   4       30.12       27.09      1.77 o 
  -4   6   4        4.94        5.89      1.21 o 
  -3   6   4      225.25      192.65      3.39 o 
  -2   6   4      309.55      308.29     10.64 o 
  -1   6   4      119.37      117.10      6.93 o 
   0   6   4      117.80      114.46      1.85 o 
   1   6   4      173.41      180.40      3.47 o 
   2   6   4      426.61      445.06      9.84 o 
   3   6   4      159.51      162.83      4.64 o 
   4   6   4      650.02      645.90      9.95 o 
   5   6   4       87.07       79.46      0.97 o 
   6   6   4       76.87       84.47      1.08 o 
   7   6   4      186.83      176.44      2.82 o 
   8   6   4       91.14       78.94      1.73 o 
   9   6   4        4.24        3.52      0.74 o 
  10   6   4       13.08       17.01      1.61 o 
  -4   7   4       72.97       68.54      2.50 o 
  -3   7   4       65.31       58.87      2.18 o 
  -2   7   4        0.92        0.79      0.54 o 
  -1   7   4       32.90       33.83      1.05 o 
   0   7   4       23.69       25.66      0.94 o 
   1   7   4       30.72       31.45      0.94 o 
   2   7   4       16.29       13.21      0.71 o 
   3   7   4       18.95       17.17      0.73 o 
   4   7   4        5.15        3.98      0.50 o 
   5   7   4       35.35       33.96      0.75 o 
   6   7   4      164.58      165.50      1.89 o 
   7   7   4      143.56      135.21      2.18 o 
   8   7   4        9.23        9.43      0.79 o 
   9   7   4       27.83       34.57      1.53 o 
  -3   8   4       13.62       16.61      1.53 o 
  -2   8   4        0.31        0.24      0.89 o 
  -1   8   4       76.28       73.14      1.48 o 
   0   8   4        8.06        7.07      0.71 o 
   1   8   4        8.42        8.62      0.71 o 
   2   8   4      105.00      103.94      1.59 o 
   3   8   4        1.05        1.93      0.50 o 
   4   8   4      147.93      146.91      3.63 o 
   5   8   4      784.52      756.53      4.13 o 
   6   8   4        0.63       -0.24      0.48 o 
   7   8   4        1.17        4.72      0.65 o 
   8   8   4        6.04        3.79      0.89 o 
   9   8   4       23.68       22.58      1.53 o 
  -2   9   4       15.59       13.95      1.45 o 
  -1   9   4        1.72        2.19      0.77 o 
   0   9   4       62.68       56.06      2.18 o 
   1   9   4        9.89        8.08      0.73 o 
   2   9   4       38.10       39.76      4.03 o 
   3   9   4       64.64       65.51      1.35 o 
   4   9   4      226.34      228.12      3.06 o 
   5   9   4        5.31        4.33      0.62 o 
   6   9   4        0.14       -0.14      0.48 o 
   7   9   4       52.50       60.80      2.10 o 
  -1  10   4        4.43        4.23      0.80 o 
   0  10   4       19.02       18.33      1.05 o 
   1  10   4       12.30       14.63      2.26 o 
   2  10   4       11.04       11.52      0.85 o 
   3  10   4       28.89       30.58      1.07 o 
   4  10   4       30.18       28.30      1.61 o 
   5  10   4       36.00       40.72      1.85 o 
   6  10   4       20.31       22.58      1.61 o 
   7  10   4        4.91        5.97      1.21 o 
   1  11   4       12.86       15.16      1.53 o 
   2  11   4        6.91        6.93      1.21 o 
   3  11   4        5.64        4.52      1.13 o 
   4  11   4        0.12       -0.48      0.97 o 
   5  11   4        0.01        1.05      0.97 o 
   6  11   4        2.85        2.82      1.13 o 
   7  11   4        0.20        1.37      1.05 o 
  -4  -9   5       21.88       22.97      1.20 o 
  -3  -9   5        4.07        5.47      0.85 o 
  -2  -9   5       12.59       10.76      1.00 o 
  -1  -9   5       34.21       33.67      1.31 o 
  -6  -8   5        2.08        2.14      1.01 o 
  -5  -8   5        0.44        0.56      0.65 o 
  -4  -8   5       46.88       45.62      1.43 o 
  -3  -8   5       28.30       26.15      1.11 o 
  -2  -8   5       41.76       39.94      1.31 o 
  -1  -8   5        6.54        5.03      1.29 o 
   0  -8   5       59.41       56.80      1.48 o 
   1  -8   5        0.30        0.30      0.50 o 
  -7  -7   5        0.86        0.65      0.71 o 
  -6  -7   5        0.76        1.24      0.68 o 
  -5  -7   5       80.14       77.32      2.94 o 
  -4  -7   5       23.53       24.34      1.05 o 
  -3  -7   5       16.55       13.76      1.85 o 
  -2  -7   5       43.23       37.13      1.20 o 
  -1  -7   5       23.75       23.88      1.03 o 
   0  -7   5        7.62        7.13      0.71 o 
   1  -7   5       13.13       13.13      0.68 o 
   2  -7   5        0.05       -0.74      0.54 o 
  -7  -6   5       27.63       33.17      1.25 o 
  -6  -6   5       29.00       30.01      1.41 o 
  -5  -6   5        0.47       -0.92      0.65 o 
  -4  -6   5        4.48        2.90      0.60 o 
  -3  -6   5       11.57        8.94      0.77 o 
  -2  -6   5       15.81       13.35      0.80 o 
  -1  -6   5        0.88        0.91      0.48 o 
   0  -6   5        5.68        5.57      0.51 o 
   1  -6   5        1.79        0.81      0.39 o 
   2  -6   5      189.98      195.94      1.96 o 
   3  -6   5       15.74       12.58      1.37 o 
   4  -6   5       23.55       25.16      1.61 o 
  -7  -5   5        0.08       -0.56      0.89 o 
  -6  -5   5       71.02       79.79      2.38 o 
  -5  -5   5        7.92        9.31      0.73 o 
  -4  -5   5       81.91       85.43      2.86 o 
  -3  -5   5      194.79      170.74      4.15 o 
  -2  -5   5        3.07        1.76      0.48 o 
  -1  -5   5       58.66       54.21      1.20 o 
   0  -5   5      259.57      236.80      2.08 o 
   1  -5   5      113.63      119.39      1.42 o 
   2  -5   5      302.11      294.61      2.66 o 
   3  -5   5      147.13      155.87      3.14 o 
   4  -5   5       40.73       40.72      1.85 o 
   5  -5   5        1.16       -0.56      0.89 o 
  -8  -4   5        4.53        6.05      1.29 o 
  -7  -4   5       91.08       95.56      2.66 o 
  -6  -4   5       17.53       17.00      0.93 o 
  -5  -4   5      146.37      139.05      5.08 o 
  -4  -4   5      129.35      124.02      1.80 o 
  -3  -4   5      429.54      434.61     10.00 o 
  -2  -4   5       77.41       77.90      1.37 o 
  -1  -4   5      522.87      496.95      3.19 o 
   0  -4   5       22.84       19.27      0.61 o 
   1  -4   5        0.10        1.96      0.35 o 
   2  -4   5      246.29      242.01      6.45 o 
   3  -4   5        3.70        5.24      0.89 o 
   4  -4   5      187.44      198.77      3.47 o 
   5  -4   5       87.69       87.11      1.76 o 
   6  -4   5        0.07       -0.59      0.71 o 
  -8  -3   5       12.44       12.50      1.37 o 
  -7  -3   5        7.79        8.71      1.29 o 
  -6  -3   5       26.34       29.09      2.06 o 
  -5  -3   5      517.30      496.41      3.42 o 
  -4  -3   5       51.25       53.48      1.17 o 
  -3  -3   5      202.53      205.97      2.10 o 
  -2  -3   5      196.53      208.17      3.55 o 
  -1  -3   5      261.49      264.20      2.74 o 
   0  -3   5        1.81        2.67      0.33 o 
   1  -3   5        6.01        8.21      0.43 o 
   2  -3   5       21.71       19.16      0.57 o 
   3  -3   5      323.74      321.23      5.27 o 
   4  -3   5        0.56       -0.22      0.97 o 
   5  -3   5       30.06       27.70      1.08 o 
   6  -3   5       18.79       19.25      1.08 o 
   7  -3   5       54.42       59.47      1.71 o 
  -8  -2   5       18.39       17.42      1.53 o 
  -7  -2   5        3.88        2.34      0.97 o 
  -6  -2   5       33.65       32.98      1.61 o 
  -5  -2   5       61.08       61.31      1.25 o 
  -4  -2   5       48.00       43.87      1.00 o 
  -3  -2   5       87.24       70.38      1.25 o 
  -2  -2   5      633.44      673.10      9.63 o 
  -1  -2   5       51.43       55.49      1.00 o 
   0  -2   5      107.87      127.11      0.98 o 
   1  -2   5        8.68       10.58      0.34 o 
   2  -2   5       23.58       15.92      0.65 o 
   3  -2   5        8.70        6.58      0.41 o 
   4  -2   5       57.48       55.82      1.17 o 
   5  -2   5       26.90       31.09      1.73 o 
   6  -2   5       32.79       35.77      1.81 o 
   7  -2   5        5.60        5.68      0.88 o 
  -8  -1   5        2.46        3.71      1.21 o 
  -7  -1   5       29.15       32.66      1.69 o 
  -6  -1   5       27.89       28.58      2.02 o 
  -5  -1   5        0.05        0.01      0.35 o 
  -4  -1   5      287.20      270.28     10.50 o 
  -3  -1   5       20.80       22.14      3.94 o 
  -2  -1   5      434.35      443.47      9.00 o 
  -1  -1   5      273.99      277.84      6.32 o 
   0  -1   5     2139.27     2215.32     40.25 o 
   1  -1   5        9.19       10.08      0.45 o 
   2  -1   5        7.31        7.52      0.35 o 
   3  -1   5       17.92       18.59      0.51 o 
   4  -1   5      244.61      258.60      3.51 o 
   5  -1   5       35.98       35.96      1.69 o 
   6  -1   5       26.11       24.75      1.02 o 
   7  -1   5        1.63        0.48      0.68 o 
   8  -1   5      157.64      163.52      7.02 o 
  -8   0   5        8.39        9.15      2.14 o 
  -7   0   5       23.25       25.28      1.11 o 
  -6   0   5        0.44        0.28      0.73 o 
  -5   0   5       62.77       60.00      4.44 o 
  -4   0   5       43.94       42.38      1.76 o 
  -3   0   5        0.19        0.43      0.26 o 
  -2   0   5      572.51      581.39      8.80 o 
  -1   0   5      732.58      733.98      8.88 o 
   0   0   5       16.23       18.48      0.51 o 
   1   0   5      781.60      876.76     14.42 o 
   2   0   5      366.18      403.62      3.89 o 
   3   0   5       61.62       67.05      0.96 o 
   4   0   5      304.27      325.76      6.29 o 
   5   0   5      161.18      168.38      2.38 o 
   6   0   5      129.08      124.70      1.94 o 
   7   0   5        4.69        4.16      0.97 o 
   8   0   5       43.63       45.47      1.43 o 
  -7   1   5        6.71        7.56      0.85 o 
  -6   1   5        0.02       -0.77      0.51 o 
  -5   1   5        6.35        5.61      0.63 o 
  -4   1   5        0.02       -0.38      0.27 o 
  -3   1   5       94.60       98.11      3.73 o 
  -2   1   5       11.97       12.94      0.43 o 
  -1   1   5       48.19       71.93      5.57 o 
   0   1   5      476.30      487.22      5.91 o 
   1   1   5      780.29      845.52      3.29 o 
   2   1   5      369.17      436.69      7.22 o 
   3   1   5      231.17      230.38      3.99 o 
   4   1   5      135.05      128.15      1.26 o 
   5   1   5       84.25       88.15      1.34 o 
   6   1   5      162.43      164.75      2.02 o 
   7   1   5        1.88        1.31      0.60 o 
   8   1   5       60.24       61.60      1.51 o 
   9   1   5        0.25        0.45      0.71 o 
  -7   2   5        0.34        0.67      0.68 o 
  -6   2   5        1.98        1.55      1.21 o 
  -5   2   5        0.02       -0.18      0.48 o 
  -4   2   5        0.89        0.60      0.32 o 
  -3   2   5       45.85       44.52      2.16 o 
  -2   2   5       88.36       88.70      2.76 o 
  -1   2   5       25.56       28.15      0.62 o 
   0   2   5       90.15       85.55      1.37 o 
   1   2   5        0.02        2.30      0.64 o 
   2   2   5       29.65       41.74      0.67 o 
   3   2   5        5.44        3.34      0.25 o 
   4   2   5        5.96        7.16      0.37 o 
   5   2   5       35.00       35.99      1.69 o 
   6   2   5        9.69        8.95      0.65 o 
   7   2   5      149.08      160.49      3.02 o 
   8   2   5       20.67       19.96      1.53 o 
   9   2   5        0.24        0.13      0.65 o 
  -7   3   5        0.87        0.24      1.13 o 
  -6   3   5        0.30        0.65      0.97 o 
  -5   3   5       24.33       26.74      0.99 o 
  -4   3   5       21.55       21.75      0.92 o 
  -3   3   5       46.55       44.20      1.42 o 
  -2   3   5       13.18       11.22      0.45 o 
  -1   3   5        6.76        4.34      0.28 o 
   0   3   5       76.05       82.24      2.38 o 
   1   3   5      489.33      541.65      8.59 o 
   2   3   5       25.90       36.41      1.73 o 
   3   3   5      125.15      136.71      3.18 o 
   4   3   5      145.80      153.17      2.52 o 
   5   3   5      360.53      361.72      8.27 o 
   6   3   5       46.74       44.17      1.05 o 
   7   3   5       32.64       28.45      2.26 o 
   8   3   5      139.67      135.27      2.08 o 
   9   3   5       10.80       13.39      1.45 o 
  -6   4   5        7.10        8.63      1.37 o 
  -5   4   5       23.77       24.68      1.61 o 
  -4   4   5        5.39        5.73      0.97 o 
  -3   4   5       84.15       92.60      6.09 o 
  -2   4   5       14.86       12.58      0.73 o 
  -1   4   5      236.10      208.22      7.86 o 
   0   4   5      243.70      266.59      4.52 o 
   1   4   5      308.23      316.02      5.08 o 
   2   4   5       68.26       76.06      2.74 o 
   3   4   5      464.22      483.35     11.97 o 
   4   4   5      301.13      320.99      7.00 o 
   5   4   5       77.60       72.42      1.73 o 
   6   4   5      355.55      340.60      2.64 o 
   7   4   5       69.37       70.11      2.90 o 
   8   4   5       32.50       30.32      1.08 o 
   9   4   5       30.03       32.12      1.22 o 
  -5   5   5        0.17        0.16      0.97 o 
  -4   5   5       82.47       76.20      2.34 o 
  -3   5   5       14.07       12.28      0.77 o 
  -2   5   5       41.10       39.95      1.29 o 
  -1   5   5      158.15      156.81      3.71 o 
   0   5   5      531.73      537.47     23.83 o 
   1   5   5        7.23       13.25      0.93 o 
   2   5   5      507.54      524.72     14.68 o 
   3   5   5      182.68      214.43      9.48 o 
   4   5   5      181.55      183.49      2.77 o 
   5   5   5       23.12       29.00      0.63 o 
   6   5   5        0.16        0.40      0.30 o 
   7   5   5       84.76       84.67      2.02 o 
   8   5   5       35.64       37.92      1.14 o 
   9   5   5        3.58        4.08      0.74 o 
  -5   6   5        9.21       11.85      1.53 o 
  -4   6   5       24.93       17.66      1.53 o 
  -3   6   5       12.31       11.69      1.29 o 
  -2   6   5        1.63        1.90      0.57 o 
  -1   6   5       67.91       58.15      1.29 o 
   0   6   5       34.87       32.94      2.02 o 
   1   6   5       24.90       28.56      0.93 o 
   2   6   5       42.27       40.53      0.97 o 
   3   6   5      394.69      421.41     21.41 o 
   4   6   5       20.04       19.69      0.77 o 
   5   6   5      139.20      131.87      1.46 o 
   6   6   5        0.99        0.84      0.35 o 
   7   6   5       25.36       27.15      0.96 o 
   8   6   5        0.05        0.00      0.73 o 
   9   6   5        1.22        1.41      0.63 o 
  -4   7   5       46.96       34.76      1.94 o 
  -3   7   5       78.51       68.06      2.34 o 
  -2   7   5        7.81        6.66      0.73 o 
  -1   7   5        8.57        9.46      0.77 o 
   0   7   5       35.75       38.71      1.25 o 
   1   7   5      242.74      243.57      2.90 o 
   2   7   5       77.95       76.11      1.37 o 
   3   7   5       57.06       62.17      2.06 o 
   4   7   5      112.86      109.39      1.57 o 
   5   7   5      221.71      226.01      6.41 o 
   6   7   5      131.86      114.17      1.68 o 
   7   7   5        8.35        9.27      1.05 o 
   9   7   5        4.66        2.90      0.97 o 
  -3   8   5       61.56       59.67      2.34 o 
  -2   8   5       12.63       12.93      0.93 o 
  -1   8   5       11.22        9.95      0.83 o 
   0   8   5       73.22       66.21      1.43 o 
   1   8   5       84.64       91.24      1.60 o 
   2   8   5      258.05      252.71      2.51 o 
   3   8   5      411.68      385.01     11.21 o 
   4   8   5      193.65      192.03      2.16 o 
   5   8   5       15.67       15.99      0.83 o 
   6   8   5       94.38       91.58      1.57 o 
   7   8   5       63.45       54.48      1.31 o 
   8   8   5        9.47       11.69      1.29 o 
   9   8   5        7.29        7.90      1.21 o 
  -2   9   5        0.06        1.85      1.05 o 
  -1   9   5        0.04       -0.47      0.60 o 
   0   9   5        4.71        6.57      0.77 o 
   1   9   5        1.49        1.09      0.57 o 
   2   9   5       21.46       21.48      2.22 o 
   3   9   5        4.15        5.17      0.73 o 
   4   9   5       86.49       87.47      1.59 o 
   5   9   5        8.58        7.94      0.73 o 
   6   9   5       78.70       80.89      1.59 o 
   7   9   5       11.66        9.56      0.85 o 
   8   9   5       54.81       65.72      2.26 o 
   9   9   5       15.46       17.42      1.53 o 
  -1  10   5        6.31        6.62      0.88 o 
   0  10   5       25.69       23.33      1.11 o 
   1  10   5       30.96       34.27      1.22 o 
   2  10   5        0.10        0.78      0.58 o 
   3  10   5        0.26        0.03      0.52 o 
   4  10   5       55.65       56.93      1.39 o 
   5  10   5        0.03       -0.76      0.50 o 
   6  10   5        2.78        4.92      1.05 o 
   7  10   5        9.53       12.82      1.45 o 
   1  11   5       12.03       13.93      1.69 o 
   2  11   5        5.77        6.62      0.85 o 
   3  11   5       15.15       14.27      1.45 o 
   4  11   5        0.98       -0.08      0.97 o 
   5  11   5        0.23       -0.81      0.97 o 
   6  11   5        2.02        1.37      1.05 o 
   7  11   5       25.23       26.13      1.85 o 
  -4  -8   6        3.57        4.90      0.85 o 
  -3  -8   6        0.03       -0.84      0.56 o 
  -2  -8   6       11.19       11.97      0.94 o 
  -1  -8   6       23.63       23.93      1.11 o 
   0  -8   6       17.36       19.06      1.05 o 
  -6  -7   6        0.62        1.71      0.71 o 
  -5  -7   6        7.55       10.77      0.91 o 
  -4  -7   6        8.33        6.38      0.80 o 
  -3  -7   6       35.43       31.77      1.22 o 
  -2  -7   6       34.89       32.25      1.90 o 
  -1  -7   6       48.68       49.52      1.40 o 
   0  -7   6        2.24        1.30      0.58 o 
   1  -7   6       35.53       33.63      0.99 o 
   2  -7   6        8.15        7.32      0.86 o 
  -6  -6   6        8.20        9.32      0.91 o 
  -5  -6   6        1.47       -0.01      0.58 o 
  -4  -6   6       13.30       12.74      0.88 o 
  -3  -6   6      196.15      177.93      2.39 o 
  -2  -6   6       14.29       17.35      0.91 o 
  -1  -6   6       49.57       44.82      1.69 o 
   0  -6   6       50.89       47.51      1.28 o 
   1  -6   6       38.20       36.00      0.96 o 
   2  -6   6       49.74       49.46      1.49 o 
   4  -6   6        0.16       -1.05      0.97 o 
  -7  -5   6       26.29       25.08      1.69 o 
  -6  -5   6       24.93       27.14      1.77 o 
  -5  -5   6        0.16        0.42      0.54 o 
  -4  -5   6        8.13       10.47      0.77 o 
  -3  -5   6        0.27        1.09      0.52 o 
  -2  -5   6      120.79      119.39      1.82 o 
  -1  -5   6       21.46       20.56      0.86 o 
   0  -5   6       78.35       75.00      1.45 o 
   1  -5   6       56.07       51.27      1.04 o 
   2  -5   6        3.65        4.35      0.50 o 
   3  -5   6       13.36       12.58      1.29 o 
   4  -5   6       18.65       18.47      1.45 o 
   5  -5   6        6.77        6.77      1.21 o 
  -7  -4   6        5.77        8.95      1.29 o 
  -6  -4   6        2.18        1.78      0.65 o 
  -5  -4   6       14.73       14.78      1.21 o 
  -4  -4   6       81.27       75.33      1.98 o 
  -3  -4   6       52.99       47.72      1.20 o 
  -2  -4   6       11.27       10.45      0.68 o 
  -1  -4   6       97.74      101.93      1.60 o 
   0  -4   6       49.58       47.19      1.17 o 
   1  -4   6      327.62      325.83      4.74 o 
   2  -4   6      249.52      257.00      3.31 o 
   3  -4   6      397.15      377.71      4.68 o 
   4  -4   6       12.04        9.43      1.13 o 
   5  -4   6        4.03        3.95      1.05 o 
   6  -4   6       11.62       11.29      1.45 o 
  -7  -3   6       21.19       21.85      1.61 o 
  -6  -3   6       27.67       27.56      1.05 o 
  -5  -3   6       41.38       45.63      1.22 o 
  -4  -3   6      222.81      212.17      2.31 o 
  -3  -3   6       13.99       15.81      0.74 o 
  -2  -3   6       18.40       17.24      0.77 o 
  -1  -3   6      104.52       93.11      1.43 o 
   0  -3   6        2.72        2.32      0.42 o 
   1  -3   6      842.59      825.47      3.35 o 
   2  -3   6        0.65        1.24      1.29 o 
   3  -3   6      116.48      122.81      1.66 o 
   4  -3   6        2.83        4.40      0.63 o 
   5  -3   6       20.23       19.70      1.00 o 
   6  -3   6        0.53       -0.93      0.62 o 
  -7  -2   6       21.63       22.01      1.53 o 
  -6  -2   6      141.27      147.97      3.06 o 
  -5  -2   6        0.00       -0.25      0.77 o 
  -4  -2   6       72.74       74.89      1.37 o 
  -3  -2   6       25.42       24.48      0.86 o 
  -2  -2   6      156.94      151.43      1.74 o 
  -1  -2   6       25.21       21.01      0.74 o 
   0  -2   6        1.15        3.61      0.42 o 
   1  -2   6      355.13      348.08      1.62 o 
   2  -2   6       17.01       13.09      0.50 o 
   3  -2   6      188.84      173.15      2.49 o 
   4  -2   6      189.62      184.08      3.59 o 
   5  -2   6        0.17       -0.59      0.48 o 
   6  -2   6        1.87        1.69      1.01 o 
   7  -2   6        0.34       -0.32      0.93 o 
  -7  -1   6        2.34        2.18      1.05 o 
  -6  -1   6       58.54       53.71      1.94 o 
  -5  -1   6       38.02       37.46      1.05 o 
  -4  -1   6      118.96      113.18      1.60 o 
  -3  -1   6      134.41      138.60      2.70 o 
  -2  -1   6       16.36       12.73      0.47 o 
  -1  -1   6        2.89        1.52      0.23 o 
   0  -1   6      139.29      129.75      2.30 o 
   1  -1   6      119.45      100.89      0.99 o 
   2  -1   6       55.60       49.36      0.94 o 
   3  -1   6        1.13        0.12      0.24 o 
   4  -1   6      155.23      157.10      1.82 o 
   5  -1   6        1.16        0.55      0.48 o 
   6  -1   6      151.03      149.20      2.14 o 
   7  -1   6       40.18       37.36      1.28 o 
   8  -1   6        4.76        6.04      0.94 o 
  -7   0   6        5.05        7.10      1.21 o 
  -6   0   6        0.83        0.48      0.57 o 
  -5   0   6       48.13       44.74      1.41 o 
  -4   0   6       45.92       50.21      1.96 o 
  -3   0   6      213.17      199.36      2.66 o 
  -2   0   6       51.16       48.82      0.75 o 
  -1   0   6      735.26      765.91      6.46 o 
   0   0   6      940.96      979.80     11.05 o 
   1   0   6      102.35      124.46      1.85 o 
   2   0   6       31.45       37.72      0.64 o 
   3   0   6      215.65      217.66      2.74 o 
   4   0   6        1.82        0.98      0.32 o 
   5   0   6      201.39      206.41      3.71 o 
   6   0   6        6.84        6.11      0.71 o 
   7   0   6      156.99      151.30      4.44 o 
   8   0   6        2.47        1.86      0.77 o 
  -7   1   6        0.42        0.76      0.71 o 
  -6   1   6        0.25       -0.45      0.54 o 
  -5   1   6        6.12        5.53      1.05 o 
  -4   1   6       35.11       33.16      1.06 o 
  -3   1   6      277.58      294.91      9.23 o 
  -2   1   6      105.86       99.84      2.11 o 
  -1   1   6       15.67       19.32      0.77 o 
   0   1   6       27.35       30.00      0.72 o 
   1   1   6        0.44        0.42      0.16 o 
   2   1   6      298.62      338.60      4.11 o 
   3   1   6        1.02        5.17      0.34 o 
   4   1   6       33.69       36.82      0.68 o 
   5   1   6       36.95       34.36      1.33 o 
   6   1   6      100.01      103.04      1.68 o 
   7   1   6      111.13      112.13      2.26 o 
   8   1   6        0.87        0.34      0.62 o 
  -7   2   6        2.00        1.13      1.05 o 
  -6   2   6       25.97       25.64      1.53 o 
  -5   2   6        6.30        6.42      0.68 o 
  -4   2   6        4.02        7.45      0.51 o 
  -3   2   6        0.51        0.45      0.31 o 
  -2   2   6      103.22       93.95      1.18 o 
  -1   2   6       48.76       47.14      2.42 o 
   0   2   6      204.43      199.16      2.26 o 
   1   2   6       27.32       32.53      0.97 o 
   2   2   6      236.69      249.65      3.86 o 
   3   2   6       53.80       59.18      1.45 o 
   4   2   6      158.86      161.66      2.39 o 
   5   2   6        5.36        5.54      0.54 o 
   6   2   6        0.33        0.77      0.48 o 
   7   2   6       93.88       91.53      2.14 o 
   8   2   6        0.01       -0.59      0.54 o 
   9   2   6        1.43        1.91      0.77 o 
  -6   3   6        4.42        4.44      1.13 o 
  -5   3   6        1.94        4.03      0.97 o 
  -4   3   6       33.75       32.86      2.46 o 
  -3   3   6      143.42      150.08      8.39 o 
  -2   3   6        4.08        5.16      0.51 o 
  -1   3   6      124.58      128.12      4.35 o 
   0   3   6      506.02      523.38     14.56 o 
   1   3   6      112.97       81.52      1.98 o 
   2   3   6      137.55      126.02      4.60 o 
   3   3   6      278.89      274.90      6.54 o 
   4   3   6       36.47       37.22      0.92 o 
   5   3   6       97.04       97.92      1.93 o 
   6   3   6        8.99        7.98      0.89 o 
   7   3   6      110.57      111.14      2.18 o 
   8   3   6        7.11        7.80      1.17 o 
   9   3   6        8.82        8.60      0.91 o 
  -6   4   6        3.40        3.39      1.21 o 
  -5   4   6        8.87       11.21      1.29 o 
  -4   4   6       83.97       81.53      2.34 o 
  -3   4   6        0.03       -0.22      0.48 o 
  -2   4   6        3.50        4.89      0.81 o 
  -1   4   6      231.93      226.21      5.52 o 
   0   4   6      233.34      238.25      4.92 o 
   1   4   6        8.17       10.19      1.05 o 
   2   4   6       65.91       70.86      1.14 o 
   3   4   6      289.39      276.43     11.61 o 
   4   4   6       23.68       23.25      0.94 o 
   5   4   6        3.58        4.13      0.39 o 
   6   4   6      188.89      186.03      2.01 o 
   7   4   6      397.77      401.12      3.18 o 
   8   4   6       46.50       48.87      1.34 o 
   9   4   6        0.00        0.08      0.63 o 
  -5   5   6        3.83        3.06      1.13 o 
  -4   5   6        4.53        4.92      1.13 o 
  -3   5   6       12.98       14.63      0.85 o 
  -2   5   6      112.15      112.70      2.86 o 
  -1   5   6       79.33       75.99      5.16 o 
   0   5   6      109.03      124.14      5.16 o 
   1   5   6       26.84       35.50      1.85 o 
   2   5   6       93.75       89.76      2.70 o 
   3   5   6        3.65        4.40      0.46 o 
   4   5   6      156.03      141.56      7.54 o 
   5   5   6      211.83      223.90      7.10 o 
   6   5   6      133.52      141.38      2.14 o 
   7   5   6       13.93       11.32      0.73 o 
   8   5   6       26.46       27.93      1.69 o 
   9   5   6        0.33        0.48      0.89 o 
  -5   6   6        0.05       -0.24      0.97 o 
  -4   6   6       29.53       31.05      1.77 o 
  -3   6   6        2.47        0.56      0.81 o 
  -2   6   6       32.74       34.27      1.11 o 
  -1   6   6      104.44      105.89      5.60 o 
   0   6   6       52.99       51.75      1.17 o 
   1   6   6        0.30        0.77      0.40 o 
   2   6   6       14.34       13.28      0.68 o 
   3   6   6       50.01       53.23      1.81 o 
   4   6   6      156.57      150.45      7.58 o 
   5   6   6      179.13      169.12      6.69 o 
   6   6   6       23.14       20.62      1.13 o 
   7   6   6        6.50        8.87      1.13 o 
   8   6   6       37.98       44.59      1.85 o 
   9   6   6        0.15       -0.73      0.81 o 
  -4   7   6        3.42        4.76      1.13 o 
  -3   7   6       10.70        7.18      1.21 o 
  -2   7   6        2.17        1.57      0.63 o 
  -1   7   6       50.83       49.19      2.02 o 
   0   7   6       14.12       13.67      1.94 o 
   1   7   6       72.57       73.73      1.43 o 
   2   7   6       60.45       66.73      3.55 o 
   3   7   6       49.90       49.22      1.17 o 
   4   7   6        3.95        2.60      0.54 o 
   5   7   6       11.58       11.88      0.73 o 
   6   7   6       44.28       45.79      1.14 o 
   7   7   6        2.73        5.08      0.97 o 
   8   7   6       12.99       10.32      1.29 o 
   9   7   6        0.86        2.18      0.89 o 
  -3   8   6       11.11       10.32      1.45 o 
  -2   8   6        6.22        4.69      0.77 o 
  -1   8   6        0.91        0.48      0.57 o 
   0   8   6       51.48       53.07      3.10 o 
   1   8   6        0.04        0.41      0.48 o 
   2   8   6       51.54       54.87      3.43 o 
   3   8   6       84.10       81.25      1.54 o 
   4   8   6      418.44      433.89     16.45 o 
   5   8   6       61.45       62.88      3.31 o 
   6   8   6       10.68        8.74      0.71 o 
   7   8   6        7.67        7.51      0.74 o 
   8   8   6       12.72       12.26      1.29 o 
   9   8   6       26.00       32.34      1.85 o 
  -2   9   6        0.50       -0.08      1.05 o 
  -1   9   6        3.24        3.15      0.74 o 
   0   9   6       15.88       16.63      1.21 o 
   1   9   6       29.45       27.26      1.08 o 
   2   9   6      132.00      131.87      2.02 o 
   3   9   6      108.48      108.81      3.31 o 
   4   9   6       17.16       16.99      1.25 o 
   5   9   6       46.56       46.89      1.25 o 
   6   9   6       44.19       40.44      1.19 o 
   7   9   6       27.00       27.80      1.11 o 
   8   9   6        3.60        5.24      1.05 o 
  -1  10   6        7.81        8.15      0.97 o 
   0  10   6        6.21        5.98      1.33 o 
   1  10   6       10.37        9.47      0.97 o 
   2  10   6        2.45        2.39      0.65 o 
   3  10   6        7.14        8.95      0.79 o 
   4  10   6        0.74        0.65      0.56 o 
   5  10   6      101.97      102.93      1.85 o 
   6  10   6        5.10        4.13      0.71 o 
   7  10   6        6.61       11.55      0.93 o 
   8  10   6        0.53       -0.16      0.89 o 
   1  11   6        0.40        1.14      0.77 o 
   2  11   6        7.47       10.02      1.01 o 
   3  11   6       17.24       18.60      1.09 o 
   4  11   6        2.31        1.64      0.73 o 
   5  11   6       41.79       44.36      1.40 o 
   6  11   6        0.21        2.18      1.05 o 
   7  11   6       23.00       28.55      1.85 o 
  -4  -7   7        6.72        5.14      0.83 o 
  -3  -7   7       42.72       41.97      1.57 o 
  -2  -7   7        6.38        6.17      0.83 o 
  -1  -7   7       19.03       18.90      1.03 o 
   0  -7   7        0.02        0.25      0.60 o 
   1  -7   7       53.99       60.83      3.14 o 
  -5  -6   7       20.83       23.00      1.14 o 
  -4  -6   7       46.97       42.79      1.37 o 
  -3  -6   7        6.35        8.27      0.85 o 
  -2  -6   7       86.12       80.16      1.71 o 
  -1  -6   7       18.85       20.28      1.09 o 
   0  -6   7       32.16       32.48      1.17 o 
   1  -6   7        6.37        6.82      0.62 o 
   2  -6   7       17.03       13.95      0.97 o 
   3  -6   7       72.45       75.56      1.82 o 
  -6  -5   7       18.10       20.31      1.05 o 
  -5  -5   7       30.43       26.48      1.11 o 
  -4  -5   7       68.16       61.56      1.51 o 
  -3  -5   7        1.83        2.30      0.63 o 
  -2  -5   7      161.87      163.03      2.66 o 
  -1  -5   7       61.12       58.12      1.40 o 
   0  -5   7       29.20       28.12      1.08 o 
   1  -5   7       16.24       17.23      0.73 o 
   2  -5   7       75.68       83.10      1.35 o 
   4  -5   7       10.28       11.45      1.45 o 
  -6  -4   7        1.23        3.04      0.73 o 
  -5  -4   7       40.65       40.02      1.65 o 
  -4  -4   7       56.50       48.01      1.31 o 
  -3  -4   7       36.46       40.83      1.17 o 
  -2  -4   7        6.34        6.85      1.13 o 
  -1  -4   7       62.24       62.26      1.37 o 
   0  -4   7       95.53      101.94      1.68 o 
   1  -4   7       21.08       20.05      0.71 o 
   2  -4   7       32.04       32.02      1.23 o 
   3  -4   7       32.99       32.17      1.61 o 
   4  -4   7        0.02       -1.13      0.81 o 
   5  -4   7        8.03        8.39      1.29 o 
  -7  -3   7       26.22       29.92      1.85 o 
  -6  -3   7       22.73       24.40      1.69 o 
  -5  -3   7       10.19        9.04      0.79 o 
  -4  -3   7       13.36       11.71      1.05 o 
  -3  -3   7       33.38       32.06      1.21 o 
  -2  -3   7        8.95        7.70      0.69 o 
  -1  -3   7       98.07       96.95      1.54 o 
   0  -3   7       12.75       10.26      0.65 o 
   1  -3   7       10.11       12.01      0.57 o 
   2  -3   7      313.99      304.39      2.32 o 
   3  -3   7        0.02       -0.58      0.39 o 
   4  -3   7       13.98       16.13      1.21 o 
   5  -3   7        7.30        7.02      1.13 o 
   6  -3   7        0.76       -1.05      0.97 o 
  -7  -2   7       15.73       17.90      1.53 o 
  -6  -2   7        0.48        1.21      0.97 o 
  -5  -2   7       52.54       54.33      1.31 o 
  -4  -2   7       10.41       10.71      0.74 o 
  -3  -2   7        6.66        7.69      0.65 o 
  -2  -2   7       34.90       34.17      2.30 o 
  -1  -2   7       16.97       16.77      1.94 o 
   0  -2   7      900.01      912.53     10.20 o 
   1  -2   7       66.27       78.98      1.07 o 
   2  -2   7      137.36      123.54      2.26 o 
   3  -2   7        0.03        0.21      0.39 o 
   4  -2   7       60.84       59.35      1.31 o 
   5  -2   7       29.82       30.31      1.29 o 
   6  -2   7        0.75        0.48      0.89 o 
   7  -2   7       12.10       13.09      1.05 o 
  -7  -1   7       16.12       16.93      1.45 o 
  -6  -1   7        1.27        3.63      1.05 o 
  -5  -1   7      145.35      148.46      2.70 o 
  -4  -1   7       20.64       18.93      0.83 o 
  -3  -1   7        6.90        6.68      0.60 o 
  -2  -1   7       22.92       21.29      0.80 o 
  -1  -1   7      261.89      252.75      2.22 o 
   0  -1   7      386.86      378.90      8.72 o 
   1  -1   7       10.76       13.48      0.52 o 
   2  -1   7      119.17      138.94      1.50 o 
   3  -1   7      133.86      126.33      1.43 o 
   4  -1   7       27.98       28.81      0.94 o 
   5  -1   7        0.31        0.44      0.81 o 
   6  -1   7        1.63        0.45      0.73 o 
   7  -1   7       20.38       19.27      1.11 o 
  -7   0   7       10.21       13.71      1.37 o 
  -6   0   7        8.63        7.98      1.21 o 
  -5   0   7        8.47        8.16      0.81 o 
  -4   0   7        9.17        9.68      0.71 o 
  -3   0   7       64.88       62.50      1.18 o 
  -2   0   7      111.72      114.38      1.17 o 
  -1   0   7      106.92      111.61      2.16 o 
   0   0   7        0.03       -0.19      0.33 o 
   1   0   7       11.99       11.34      0.38 o 
   2   0   7       99.92      103.90      2.70 o 
   3   0   7      188.90      188.07      2.77 o 
   4   0   7      148.39      140.15      2.01 o 
   5   0   7       15.55       16.30      1.29 o 
   6   0   7       30.56       29.16      2.18 o 
   7   0   7        1.39        0.98      0.60 o 
   8   0   7        1.62        0.35      0.71 o 
  -6   1   7       18.23       17.01      1.37 o 
  -5   1   7        0.09       -0.44      1.25 o 
  -4   1   7      111.01      119.09      2.84 o 
  -3   1   7        7.78        9.66      0.54 o 
  -2   1   7       27.16       30.35      0.70 o 
  -1   1   7      178.12      184.01      1.38 o 
   0   1   7        1.21        0.60      0.25 o 
   1   1   7       78.91       83.04      1.38 o 
   2   1   7      155.12      146.42      3.87 o 
   3   1   7       34.89       32.81      1.10 o 
   4   1   7       18.97       16.73      0.53 o 
   5   1   7       90.35       83.01      1.53 o 
   6   1   7       94.91       95.96      1.62 o 
   7   1   7        8.64        8.20      0.83 o 
   8   1   7        1.75        1.13      1.45 o 
  -6   2   7       17.54       18.22      1.53 o 
  -5   2   7       42.71       43.71      1.85 o 
  -4   2   7      104.71      103.04      2.94 o 
  -3   2   7       51.21       53.41      1.17 o 
  -2   2   7      106.34       93.86      2.02 o 
  -1   2   7      103.42      112.94      1.09 o 
   0   2   7        7.06        5.26      0.35 o 
   1   2   7      401.22      413.10      8.79 o 
   2   2   7      137.40      150.27      3.61 o 
   3   2   7        1.47        2.10      0.28 o 
   4   2   7      300.60      283.66      4.04 o 
   5   2   7      164.83      164.82      2.62 o 
   6   2   7      186.07      174.59      2.11 o 
   7   2   7       10.37       11.14      0.86 o 
   8   2   7       39.60       40.26      1.31 o 
  -6   3   7        0.19       -0.65      0.89 o 
  -5   3   7       40.69       40.24      1.85 o 
  -4   3   7       10.08       11.32      1.73 o 
  -3   3   7       56.27       55.27      1.53 o 
  -2   3   7        0.25        0.40      0.40 o 
  -1   3   7      312.84      302.77      9.07 o 
   0   3   7       77.50       92.44      1.34 o 
   1   3   7      762.74      803.60     16.25 o 
   2   3   7        7.31       14.60      3.95 o 
   3   3   7      517.97      529.39      9.73 o 
   4   3   7       54.41       48.91      0.92 o 
   5   3   7      146.72      145.57      5.21 o 
   6   3   7      528.67      547.08      9.60 o 
   7   3   7      101.11      100.31      2.94 o 
   8   3   7        0.00        0.02      0.60 o 
   9   3   7        5.52        5.77      0.86 o 
  -5   4   7        0.43        0.40      0.81 o 
  -4   4   7        0.01       -0.24      0.81 o 
  -3   4   7       15.41       16.73      0.88 o 
  -2   4   7      125.73      123.44      6.49 o 
  -1   4   7      210.76      200.65     10.44 o 
   0   4   7       35.29       31.90      2.02 o 
   1   4   7      107.43      102.86      1.94 o 
   2   4   7      173.71      176.96      3.06 o 
   3   4   7       99.14       98.12      5.77 o 
   4   4   7        2.39        2.69      0.42 o 
   5   4   7       80.87       86.01      3.55 o 
   6   4   7       37.69       33.00      0.99 o 
   7   4   7        0.36       -0.04      0.48 o 
   8   4   7        2.43        2.14      0.63 o 
   9   4   7        8.61       10.32      0.94 o 
  -5   5   7        7.63        7.74      1.37 o 
  -4   5   7        4.01        4.03      0.97 o 
  -3   5   7       18.56       17.61      0.94 o 
  -2   5   7      166.95      166.13      6.01 o 
  -1   5   7       18.07       21.48      0.88 o 
   0   5   7        3.72        5.90      0.57 o 
   1   5   7       52.96       48.08      1.73 o 
   2   5   7      163.68      147.91      1.77 o 
   3   5   7       68.63       64.49      2.42 o 
   4   5   7       16.01       14.21      0.71 o 
   5   5   7       60.69       60.10      4.80 o 
   6   5   7      245.56      232.48      3.55 o 
   7   5   7       29.00       27.66      1.53 o 
   8   5   7        2.03        1.53      0.89 o 
   9   5   7        3.27        2.42      1.05 o 
  -4   6   7       24.22       25.56      1.77 o 
  -3   6   7       26.63       28.30      1.61 o 
  -2   6   7        0.05       -0.12      0.51 o 
  -1   6   7        4.03        3.99      0.60 o 
   0   6   7       20.43       16.88      1.01 o 
   1   6   7        2.16        2.01      0.48 o 
   2   6   7       83.63       78.78      3.99 o 
   3   6   7        0.17        0.12      0.40 o 
   4   6   7      144.12      132.29      3.95 o 
   5   6   7      341.24      356.83      3.95 o 
   6   6   7       95.89       89.28      6.89 o 
   7   6   7        6.32        6.37      1.05 o 
   9   6   7        0.82        0.73      0.97 o 
  -3   7   7        4.56        4.19      1.13 o 
  -2   7   7        7.63       10.36      0.88 o 
  -1   7   7       31.13       31.35      1.14 o 
   0   7   7       11.89       13.13      0.83 o 
   1   7   7       17.11       15.68      0.93 o 
   2   7   7        6.60        7.15      0.65 o 
   3   7   7      222.61      211.67      7.86 o 
   4   7   7        5.22        5.98      1.29 o 
   5   7   7       16.62       17.36      0.88 o 
   6   7   7       96.41       89.81      7.22 o 
   7   7   7      109.79      105.56      2.66 o 
   8   7   7        2.39        2.10      0.97 o 
   9   7   7       10.84       12.42      1.45 o 
  -2   8   7        7.88        8.53      1.25 o 
  -1   8   7        1.33        1.10      0.60 o 
   0   8   7        0.08        0.00      0.51 o 
   1   8   7        1.09        0.31      0.48 o 
   2   8   7       63.42       63.97      3.02 o 
   3   8   7       19.96       22.20      0.94 o 
   4   8   7      126.22      123.75      3.14 o 
   5   8   7       45.71       39.75      1.37 o 
   6   8   7        1.96        2.81      0.63 o 
   7   8   7        9.34        9.96      0.80 o 
   8   8   7        4.79        5.24      1.05 o 
  -1   9   7        0.01       -0.32      0.89 o 
   0   9   7        0.02       -0.59      0.56 o 
   1   9   7       91.00       94.46      2.38 o 
   2   9   7        2.53        2.38      0.65 o 
   3   9   7        2.65        4.24      0.85 o 
   4   9   7       18.32       18.01      0.96 o 
   5   9   7       25.74       22.39      1.02 o 
   6   9   7        1.48        2.99      0.85 o 
   7   9   7        1.13        2.51      0.63 o 
   8   9   7        2.00        1.13      0.97 o 
   0  10   7        3.96        5.90      0.86 o 
   1  10   7       33.57       33.53      1.90 o 
   2  10   7        0.12       -0.90      0.60 o 
   3  10   7       24.99       27.71      1.73 o 
   4  10   7       14.19       15.22      0.94 o 
   5  10   7        1.19        1.95      0.65 o 
   6  10   7       12.01       11.71      0.88 o 
   7  10   7        0.00       -0.34      0.60 o 
   2  11   7       26.73       29.54      1.28 o 
   3  11   7        0.30        0.65      1.13 o 
   4  11   7       74.07       80.19      1.82 o 
   5  11   7        3.18        3.15      0.77 o 
   6  11   7       21.46       25.60      1.19 o 
  -4  -6   8       49.29       51.98      1.54 o 
  -3  -6   8        0.28       -0.30      0.69 o 
  -2  -6   8       53.13       50.88      1.48 o 
  -1  -6   8        1.87        3.37      0.73 o 
   0  -6   8       54.73       60.50      1.59 o 
   1  -6   8       23.15       20.65      1.08 o 
   2  -6   8       58.83       60.03      1.65 o 
  -5  -5   8        7.84        9.37      0.96 o 
  -4  -5   8        0.64        1.33      0.69 o 
  -3  -5   8       37.95       34.42      1.37 o 
  -2  -5   8       36.71       40.10      1.28 o 
  -1  -5   8        4.07        6.90      0.77 o 
   0  -5   8       53.78       58.26      1.45 o 
   1  -5   8       29.83       35.26      1.19 o 
   2  -5   8      100.32       97.80      1.53 o 
   3  -5   8       10.71       11.61      0.91 o 
  -5  -4   8       10.78       11.21      0.91 o 
  -4  -4   8        1.40        1.52      0.60 o 
  -3  -4   8       82.80       81.83      1.68 o 
  -2  -4   8        0.00       -0.72      0.48 o 
  -1  -4   8       27.19       28.39      1.03 o 
   0  -4   8       37.87       35.06      1.11 o 
   1  -4   8      159.19      152.99      1.75 o 
   2  -4   8       15.62       16.09      0.70 o 
   3  -4   8       11.79       13.82      0.88 o 
   4  -4   8       78.11       79.35      2.58 o 
  -6  -3   8       28.28       30.51      2.66 o 
  -5  -3   8       32.84       31.38      1.25 o 
  -4  -3   8        0.20       -0.11      0.54 o 
  -3  -3   8       72.88       70.79      1.51 o 
  -2  -3   8       64.24       62.80      1.40 o 
  -1  -3   8      164.59      159.39      2.08 o 
   0  -3   8        0.91        1.25      0.51 o 
   1  -3   8        4.17        6.70      0.54 o 
   2  -3   8       13.04       12.03      0.61 o 
   4  -3   8        8.21        9.19      1.13 o 
   5  -3   8       37.25       36.61      1.85 o 
  -6  -2   8        0.08       -0.32      0.89 o 
  -5  -2   8       40.80       39.15      1.25 o 
  -4  -2   8       50.92       53.84      1.45 o 
  -3  -2   8        0.26        0.89      0.48 o 
  -2  -2   8       62.17       60.76      1.34 o 
  -1  -2   8        2.28        3.44      0.65 o 
   0  -2   8       40.21       35.36      1.03 o 
   1  -2   8       77.17       71.94      1.10 o 
   2  -2   8        7.52        7.43      0.50 o 
   3  -2   8        0.73       -0.06      0.40 o 
   4  -2   8        4.46        5.64      0.97 o 
   5  -2   8       10.21       16.05      1.29 o 
   6  -2   8       72.92       71.28      2.42 o 
  -6  -1   8        9.08       10.40      1.37 o 
  -5  -1   8        0.26        0.26      0.60 o 
  -4  -1   8        0.35       -0.09      0.52 o 
  -3  -1   8        1.96        3.08      0.73 o 
  -2  -1   8        0.22       -0.20      0.52 o 
  -1  -1   8      129.50      135.49      4.35 o 
   0  -1   8       86.91       78.98      1.36 o 
   1  -1   8      199.49      200.47      2.42 o 
   2  -1   8       11.71        6.82      0.43 o 
   3  -1   8        6.70        6.03      0.69 o 
   4  -1   8        2.17        2.72      0.54 o 
   5  -1   8       26.17       27.42      1.03 o 
   6  -1   8       33.05       33.02      1.37 o 
   7  -1   8        1.03       -0.85      1.33 o 
  -5   0   8        4.78        5.40      0.71 o 
  -4   0   8        0.87        0.58      0.54 o 
  -3   0   8       24.13       24.80      0.88 o 
  -2   0   8      236.06      238.94      3.27 o 
  -1   0   8       51.95       50.76      1.08 o 
   0   0   8       35.97       40.82      0.77 o 
   1   0   8      285.87      292.21      4.93 o 
   2   0   8      102.64       91.80      0.93 o 
   3   0   8        1.52        2.40      0.39 o 
   4   0   8        8.58        9.83      0.51 o 
   5   0   8        1.62        1.40      1.01 o 
   6   0   8        5.91        5.17      0.89 o 
   7   0   8       10.61       11.24      1.09 o 
  -4   1   8       37.99       41.02      1.21 o 
  -3   1   8       41.73       41.13      1.90 o 
  -2   1   8       11.93       11.43      0.71 o 
  -1   1   8      292.54      286.66      2.74 o 
   0   1   8      139.15      124.58      1.94 o 
   1   1   8        0.00       -0.39      0.26 o 
   2   1   8      188.99      177.82      1.71 o 
   3   1   8       10.14        9.84      0.48 o 
   4   1   8        3.10        2.54      0.48 o 
   5   1   8       53.19       46.41      1.14 o 
   6   1   8        4.06        4.06      0.65 o 
   7   1   8        0.84        0.30      0.60 o 
   8   1   8       11.48       14.11      1.21 o 
  -5   2   8       21.63       21.69      1.53 o 
  -4   2   8        0.06       -0.26      0.48 o 
  -3   2   8       80.26       81.80      1.69 o 
  -2   2   8        0.01        0.24      0.48 o 
  -1   2   8       46.74       40.74      1.41 o 
   0   2   8       30.61       31.16      0.88 o 
   1   2   8      120.05      106.16      1.48 o 
   2   2   8      166.15      150.15      2.34 o 
   3   2   8      252.80      232.44      4.42 o 
   4   2   8        1.56        3.41      0.39 o 
   5   2   8      114.03      105.66      2.74 o 
   6   2   8       14.80       18.50      0.88 o 
   7   2   8       36.05       33.84      1.14 o 
   8   2   8        1.73        4.77      1.57 o 
  -5   3   8       24.34       25.24      1.69 o 
  -4   3   8       27.69       28.42      1.11 o 
  -3   3   8       24.42       23.54      1.65 o 
  -2   3   8       55.17       49.36      1.57 o 
  -1   3   8       88.08       90.36      1.45 o 
   0   3   8       51.64       53.57      2.82 o 
   1   3   8      135.07      134.74      5.16 o 
   2   3   8      105.06       99.71      2.18 o 
   3   3   8      149.64      138.71      5.08 o 
   4   3   8       13.50       14.88      0.81 o 
   5   3   8      298.28      306.62      5.10 o 
   6   3   8       86.55       82.74      4.03 o 
   7   3   8       77.94       80.53      1.62 o 
   8   3   8       21.89       19.25      1.08 o 
  -5   4   8       11.84       14.27      1.53 o 
  -4   4   8        0.10        1.77      0.89 o 
  -3   4   8       49.00       52.09      1.57 o 
  -2   4   8      187.76      186.02      7.46 o 
  -1   4   8       28.18       30.58      1.25 o 
   0   4   8       72.39       79.29      2.78 o 
   1   4   8       50.43       57.10      1.73 o 
   2   4   8      114.85      116.40      3.99 o 
   3   4   8      166.49      162.11      8.87 o 
   4   4   8      213.48      210.72      7.38 o 
   5   4   8      250.70      242.21     10.81 o 
   6   4   8       77.79       71.28      2.10 o 
   8   4   8        0.18        0.00      0.81 o 
   9   4   8       44.20       51.21      2.34 o 
  -4   5   8       37.16       38.55      1.94 o 
  -3   5   8       26.95       25.91      1.33 o 
  -2   5   8       15.33       17.39      0.91 o 
  -1   5   8        1.60        1.01      0.69 o 
   0   5   8      308.74      303.78     15.28 o 
   1   5   8        5.68        4.85      0.65 o 
   2   5   8      183.97      196.28      7.42 o 
   3   5   8        0.64        0.69      0.40 o 
   4   5   8      408.81      416.57     22.70 o 
   5   5   8      224.07      223.98      9.43 o 
   6   5   8        2.10        0.65      0.73 o 
   7   5   8       13.77       15.72      1.37 o 
   8   5   8       51.34       54.67      2.18 o 
   9   5   8        6.38        8.14      1.37 o 
  -4   6   8        0.15       -0.08      0.97 o 
  -3   6   8       22.92       20.24      1.53 o 
  -2   6   8       19.06       16.07      1.29 o 
  -1   6   8        6.01        5.03      0.68 o 
   0   6   8       93.05       89.40      1.65 o 
   1   6   8       46.48       47.46      1.20 o 
   2   6   8       64.03       64.41      3.55 o 
   3   6   8       16.20       17.84      0.85 o 
   4   6   8       39.00       35.39      1.61 o 
   5   6   8        7.19        5.81      0.97 o 
   6   6   8        0.28        0.12      0.46 o 
   7   6   8       18.70       12.82      1.21 o 
   8   6   8       26.85       22.50      1.53 o 
   9   6   8        1.05        0.00      0.97 o 
  -3   7   8        5.58        4.27      1.13 o 
  -2   7   8        7.43        6.81      0.83 o 
  -1   7   8        1.82        0.89      0.60 o 
   0   7   8        0.45       -0.32      0.51 o 
   1   7   8       24.63       21.46      0.94 o 
   2   7   8        7.39        7.53      0.71 o 
   3   7   8       17.48       19.27      0.88 o 
   4   7   8      174.32      178.72     10.81 o 
   5   7   8       96.17       97.45      6.37 o 
   6   7   8       13.80       16.18      1.77 o 
   7   7   8       15.50       13.06      1.21 o 
   8   7   8        2.50        3.23      1.05 o 
  -2   8   8        0.14       -0.35      0.68 o 
  -1   8   8       12.28       13.32      0.91 o 
   0   8   8        0.25        0.34      0.60 o 
   1   8   8       12.00       11.98      0.85 o 
   2   8   8        1.60        1.09      0.54 o 
   3   8   8       18.54       19.66      0.94 o 
   4   8   8       42.59       44.58      1.69 o 
   5   8   8      104.39       92.40      4.44 o 
   6   8   8       52.53       56.69      3.10 o 
   7   8   8        6.28        6.69      1.05 o 
   8   8   8        3.73        7.02      1.13 o 
  -1   9   8        1.47        1.39      0.73 o 
   0   9   8        2.36        2.57      0.73 o 
   1   9   8       16.03       16.24      1.00 o 
   2   9   8        1.35        1.40      0.62 o 
   3   9   8       78.94       76.16      1.68 o 
   4   9   8       51.48       49.67      2.02 o 
   5   9   8        0.44        0.28      0.60 o 
   6   9   8       16.56       17.20      1.29 o 
   7   9   8        0.31        0.79      1.09 o 
   8   9   8        1.43        0.16      0.97 o 
   1  10   8        1.50        2.46      0.74 o 
   2  10   8        0.00        0.12      0.77 o 
   3  10   8        4.56        2.39      0.73 o 
   4  10   8        1.08       -0.20      0.60 o 
   5  10   8        3.57        4.89      0.77 o 
   6  10   8        0.67        0.24      0.62 o 
   7  10   8        2.67        4.17      1.37 o 
   3  11   8        4.32        3.28      0.83 o 
   4  11   8        0.01       -0.73      1.53 o 
   5  11   8        8.81       10.33      1.00 o 
  -3  -5   9       17.08       18.57      1.29 o 
  -2  -5   9        7.40        7.56      0.85 o 
  -1  -5   9       10.54       11.30      0.88 o 
   0  -5   9       45.08       42.23      1.37 o 
   1  -5   9       84.99       95.01      1.94 o 
   2  -5   9        9.29        9.60      0.97 o 
  -4  -4   9        0.35        0.34      0.73 o 
  -3  -4   9       36.68       37.38      1.25 o 
  -2  -4   9        3.40        4.49      0.73 o 
  -1  -4   9      138.68      149.08      2.25 o 
   0  -4   9        2.17        1.14      0.60 o 
   1  -4   9       47.92       44.63      1.34 o 
   2  -4   9        1.59        1.42      0.50 o 
   3  -4   9       22.75       21.53      1.08 o 
  -5  -3   9        2.17        3.26      0.71 o 
  -4  -3   9       53.72       51.53      1.43 o 
  -3  -3   9        4.14        4.60      1.05 o 
  -2  -3   9       30.56       34.15      1.73 o 
  -1  -3   9       29.09       32.13      1.65 o 
   0  -3   9      103.69      109.24      1.82 o 
   1  -3   9       43.31       43.87      1.25 o 
   2  -3   9        7.96        8.93      0.61 o 
   3  -3   9       63.53       64.79      1.54 o 
   4  -3   9       60.66       56.69      2.18 o 
  -5  -2   9        7.80        9.56      0.91 o 
  -4  -2   9       44.14       43.03      1.31 o 
  -3  -2   9       21.66       21.28      0.94 o 
  -2  -2   9        5.23        6.20      1.33 o 
  -1  -2   9       22.81       23.80      0.97 o 
   0  -2   9       66.73       71.12      1.45 o 
   1  -2   9      101.49       97.58      1.65 o 
   2  -2   9       53.43       60.85      1.10 o 
   3  -2   9        0.42       -0.38      0.38 o 
   4  -2   9       97.82      104.83      2.66 o 
   5  -2   9        0.44        0.32      0.89 o 
  -5  -1   9        3.29        5.24      1.05 o 
  -4  -1   9        3.60        3.64      0.68 o 
  -3  -1   9       49.92       48.18      1.28 o 
  -2  -1   9        1.04        1.73      0.51 o 
  -1  -1   9       34.85       31.82      1.21 o 
   0  -1   9        0.76        1.09      0.46 o 
   1  -1   9        0.12        0.20      0.40 o 
   2  -1   9        1.21        0.82      0.35 o 
   3  -1   9        2.69        3.25      0.47 o 
   4  -1   9       16.32       16.69      1.21 o 
   5  -1   9       21.80       21.53      1.37 o 
   6  -1   9        0.06       -0.40      0.81 o 
  -5   0   9        4.41        4.92      1.05 o 
  -4   0   9       16.82       20.00      1.37 o 
  -3   0   9        5.30        6.05      0.97 o 
  -2   0   9        5.23        5.16      0.89 o 
  -1   0   9       91.57       91.24      1.53 o 
   0   0   9      262.65      265.81      7.02 o 
   1   0   9        7.51        7.90      0.65 o 
   2   0   9       17.34       14.19      0.66 o 
   3   0   9       12.46        9.85      0.45 o 
   4   0   9        9.26        6.97      0.49 o 
   5   0   9      115.59      110.29      1.82 o 
   6   0   9        4.69        5.30      0.77 o 
   7   0   9       29.53       26.07      1.19 o 
  -4   1   9        0.15        1.85      0.81 o 
  -3   1   9       15.31       16.61      1.21 o 
  -2   1   9       72.64       73.46      2.10 o 
  -1   1   9       52.04       53.17      2.30 o 
   0   1   9      543.49      539.68      7.82 o 
   1   1   9      265.47      242.23      8.95 o 
   2   1   9        0.74        0.71      0.31 o 
   3   1   9        0.45        1.62      0.29 o 
   4   1   9       95.78       86.36      3.19 o 
   5   1   9       26.47       27.87      1.21 o 
   6   1   9        6.91        8.91      0.83 o 
   7   1   9        9.49       11.31      0.96 o 
  -4   2   9        0.38        1.21      0.81 o 
  -3   2   9      114.79      116.48      2.22 o 
  -2   2   9      116.06      117.09      2.42 o 
  -1   2   9       79.92       71.59      1.39 o 
   0   2   9        1.05        1.09      1.61 o 
   1   2   9      176.61      171.57      4.27 o 
   2   2   9       18.58       17.01      1.05 o 
   3   2   9      104.33      111.60      3.79 o 
   4   2   9       44.52       37.29      2.10 o 
   5   2   9        4.99        5.68      0.73 o 
   6   2   9        4.89        7.44      1.01 o 
   7   2   9       20.59       24.05      1.13 o 
   8   2   9       22.24       27.78      2.18 o 
  -4   3   9        9.28       10.53      1.33 o 
  -3   3   9       19.86       21.96      1.00 o 
  -2   3   9       12.21       12.61      0.83 o 
  -1   3   9       30.60       26.73      0.97 o 
   0   3   9        1.43        2.03      0.46 o 
   1   3   9      161.86      151.23      5.32 o 
   2   3   9       99.45      103.73      3.55 o 
   3   3   9        0.26        0.69      0.40 o 
   4   3   9       22.42       18.06      0.85 o 
   5   3   9       72.67       78.54      2.18 o 
   6   3   9       97.60       94.99      2.50 o 
   7   3   9        3.22        6.61      1.13 o 
   8   3   9       28.75       28.87      1.77 o 
  -4   4   9       18.22       18.06      1.53 o 
  -3   4   9        2.57        1.95      0.62 o 
  -2   4   9       21.78       21.86      0.97 o 
  -1   4   9       13.64       13.10      0.80 o 
   0   4   9        9.49        8.31      0.68 o 
   1   4   9       29.25       25.06      1.61 o 
   2   4   9      134.14      125.95      7.30 o 
   3   4   9       76.10       75.06      5.60 o 
   4   4   9      227.24      226.19     15.44 o 
   5   4   9       58.67       57.45      3.87 o 
   6   4   9       21.24       17.66      1.29 o 
   7   4   9       11.50       12.18      1.29 o 
   8   4   9        3.38        5.48      1.21 o 
  -4   5   9       11.46       11.61      1.45 o 
  -3   5   9       39.79       37.74      2.74 o 
  -2   5   9        1.82        0.97      0.60 o 
  -1   5   9        0.28       -0.88      0.77 o 
   0   5   9      112.61      106.17      3.06 o 
   1   5   9       57.33       56.70      2.38 o 
   2   5   9       98.74       90.87      4.07 o 
   3   5   9       12.27       12.80      1.45 o 
   4   5   9      182.29      168.49     11.41 o 
   5   5   9       79.09       74.24      4.96 o 
   6   5   9       56.98       57.50      2.02 o 
   7   5   9        8.96        9.52      1.21 o 
   8   5   9       50.95       52.98      2.26 o 
  -3   6   9        0.74        0.32      0.97 o 
  -2   6   9        5.94        6.44      0.83 o 
  -1   6   9       85.05       79.98      4.03 o 
   0   6   9        0.05       -0.36      0.51 o 
   1   6   9       24.52       23.89      1.00 o 
   2   6   9       10.51        9.69      0.74 o 
   3   6   9      274.80      264.76     13.22 o 
   4   6   9       56.90       55.85      4.76 o 
   5   6   9        6.00        6.60      0.97 o 
   6   6   9       28.40       27.99      1.08 o 
   7   6   9       41.02       38.71      1.85 o 
   8   6   9       13.91       15.16      1.45 o 
  -2   7   9        6.82        7.65      0.91 o 
  -1   7   9       24.44       24.38      1.11 o 
   0   7   9        0.42       -0.40      0.57 o 
   1   7   9       30.07       30.35      1.11 o 
   2   7   9       31.22       32.77      2.18 o 
   3   7   9       16.90       17.60      0.91 o 
   4   7   9      197.69      192.41     10.04 o 
   5   7   9       12.08        9.58      0.77 o 
   6   7   9       11.28       10.82      0.89 o 
   7   7   9        4.15        3.14      0.89 o 
   8   7   9        0.00       -0.81      0.89 o 
  -1   8   9        3.87        3.41      1.45 o 
   0   8   9       11.40       12.39      0.94 o 
   1   8   9        0.10        0.17      0.56 o 
   2   8   9       23.45       20.72      1.02 o 
   3   8   9       22.30       21.47      1.02 o 
   4   8   9       25.70       25.06      2.42 o 
   5   8   9       55.33       59.83      2.58 o 
   6   8   9        1.34        0.83      0.60 o 
   7   8   9        3.85        2.82      0.97 o 
   8   8   9        0.38        0.24      0.89 o 
   0   9   9        0.02       -0.71      0.65 o 
   1   9   9        1.29        1.21      0.68 o 
   2   9   9        3.65        4.55      0.77 o 
   3   9   9      105.75      107.22      5.56 o 
   4   9   9       25.52       24.35      1.14 o 
   5   9   9       54.75       59.63      2.90 o 
   6   9   9        0.04       -0.57      0.60 o 
   7   9   9        0.32        0.86      0.65 o 
   2  10   9        6.77        8.91      0.94 o 
   3  10   9       66.56       69.64      2.30 o 
   4  10   9        0.28        0.42      0.71 o 
   5  10   9        9.24        8.54      0.94 o 
   6  10   9        3.06        5.50      0.85 o 
  -3  -4  10       19.23       19.85      1.94 o 
  -2  -4  10        3.74        4.72      0.79 o 
  -1  -4  10        7.82        6.80      1.05 o 
   0  -4  10       25.37       23.57      2.26 o 
   1  -4  10       10.87       12.14      0.91 o 
   2  -4  10        0.03       -0.90      0.60 o 
  -3  -3  10        4.84        7.21      0.83 o 
  -2  -3  10       32.60       35.83      1.28 o 
  -1  -3  10        0.30        0.00      0.56 o 
   0  -3  10       37.72       41.35      1.28 o 
   1  -3  10        9.25        9.64      0.86 o 
   2  -3  10       19.65       18.80      0.81 o 
   3  -3  10        1.17        1.10      0.77 o 
  -4  -2  10        0.89        0.90      0.65 o 
  -3  -2  10       11.92       14.50      0.94 o 
  -2  -2  10       12.96       15.65      0.91 o 
  -1  -2  10        7.47       12.35      0.86 o 
   0  -2  10       39.04       35.95      1.17 o 
   1  -2  10        3.44        3.73      0.63 o 
   2  -2  10        7.45        7.13      0.61 o 
   3  -2  10       47.35       52.03      1.12 o 
   4  -2  10       15.03       14.60      0.91 o 
  -4  -1  10        2.12        2.26      0.97 o 
  -3  -1  10       10.07       10.00      1.21 o 
  -2  -1  10        1.29        1.21      0.73 o 
  -1  -1  10       89.39       88.52      1.65 o 
   0  -1  10       28.32       27.29      1.02 o 
   1  -1  10       65.31       70.29      3.87 o 
   2  -1  10        0.28        0.54      0.39 o 
   3  -1  10       66.02       61.03      1.15 o 
   5  -1  10        9.80       10.64      1.37 o 
  -4   0  10       43.87       50.00      2.10 o 
  -3   0  10        0.02       -0.97      0.81 o 
  -2   0  10        6.41        8.14      1.13 o 
  -1   0  10       98.39       97.73      2.58 o 
   0   0  10        9.88       11.93      1.21 o 
   1   0  10        5.37        8.31      1.05 o 
   2   0  10        0.01       -0.48      0.56 o 
   3   0  10       77.20       79.61      1.19 o 
   5   0  10        0.37        0.89      0.89 o 
   6   0  10        4.45        4.19      1.05 o 
  -4   1  10       11.43       11.05      1.29 o 
  -3   1  10        4.38        5.56      1.05 o 
  -2   1  10        3.99        3.87      0.89 o 
  -1   1  10       88.41       92.25      2.50 o 
   0   1  10        3.71        3.47      0.89 o 
   1   1  10       14.46       12.26      1.13 o 
   2   1  10       11.90       14.21      0.77 o 
   3   1  10        0.17        1.25      0.60 o 
   4   1  10       59.42       60.71      2.54 o 
   5   1  10       12.74        9.50      0.77 o 
   6   1  10       80.10       85.82      1.74 o 
  -4   2  10        2.03        3.06      0.97 o 
  -3   2  10        6.56        7.18      1.13 o 
  -2   2  10       90.84       86.36      2.42 o 
  -1   2  10      159.36      151.52      2.74 o 
   0   2  10       15.28       13.39      1.13 o 
   1   2  10       28.32       28.87      1.29 o 
   2   2  10        0.22        0.32      0.40 o 
   3   2  10       57.30       52.35      1.22 o 
   4   2  10       97.67       90.16      1.57 o 
   5   2  10       39.03       38.87      1.77 o 
   6   2  10       13.30       11.53      1.21 o 
   7   2  10        2.70        2.02      0.97 o 
  -4   3  10        7.62        9.11      1.21 o 
  -3   3  10       18.59       21.51      1.05 o 
  -2   3  10       58.94       60.43      1.45 o 
  -1   3  10      128.59      125.29      1.94 o 
   0   3  10       45.32       44.25      1.37 o 
   1   3  10        6.45        6.52      0.65 o 
   2   3  10        7.62        7.33      0.65 o 
   3   3  10      124.33      114.43      4.07 o 
   4   3  10       13.28       11.50      1.01 o 
   5   3  10        1.80        1.77      0.89 o 
   6   3  10        0.41        0.32      0.89 o 
   7   3  10       21.32       21.37      1.53 o 
  -3   4  10        3.30        3.22      0.71 o 
  -2   4  10        3.82        3.78      0.71 o 
  -1   4  10       21.95       21.70      2.14 o 
   0   4  10       93.48       86.85      4.27 o 
   1   4  10        0.63        0.63      0.48 o 
   2   4  10       56.04       60.07      4.03 o 
   3   4  10        8.57        7.96      0.68 o 
   4   4  10        8.36        8.58      0.71 o 
   5   4  10        1.17        0.50      0.48 o 
   6   4  10        2.57        2.42      0.89 o 
   7   4  10      112.07      113.70      3.06 o 
  -3   5  10       17.10       18.74      1.14 o 
  -2   5  10       10.92       11.77      0.94 o 
  -1   5  10       10.84       10.61      0.86 o 
   0   5  10       33.76       32.30      1.14 o 
   1   5  10       40.09       40.39      2.10 o 
   2   5  10        3.71        5.28      0.63 o 
   3   5  10       66.92       63.45      3.39 o 
   4   5  10        1.36        1.58      0.69 o 
   5   5  10        7.58        7.81      0.85 o 
   6   5  10       38.21       43.54      1.85 o 
   7   5  10        2.19        2.90      1.05 o 
  -2   6  10        0.07       -0.73      0.81 o 
  -1   6  10        2.31        1.30      0.65 o 
   0   6  10        8.49        9.19      0.83 o 
   1   6  10        7.65        7.37      0.77 o 
   2   6  10        0.17       -0.43      0.48 o 
   3   6  10       31.83       33.24      1.11 o 
   4   6  10       70.04       71.55      5.04 o 
   5   6  10       29.63       33.48      2.38 o 
   6   6  10        2.51        2.42      0.89 o 
   7   6  10        2.99        2.02      0.97 o 
   8   6  10        2.31        2.02      1.05 o 
  -1   7  10        0.02       -0.60      0.69 o 
   0   7  10       22.78       22.42      1.08 o 
   1   7  10        4.16        3.28      0.68 o 
   2   7  10       10.76       10.34      0.89 o 
   3   7  10        5.35        4.56      0.77 o 
   4   7  10       60.83       61.87      1.51 o 
   5   7  10       36.86       34.61      4.11 o 
   6   7  10       18.93       20.92      1.85 o 
   7   7  10        2.76        4.03      0.97 o 
   0   8  10        8.92        8.82      0.94 o 
   1   8  10        6.44        5.54      0.79 o 
   2   8  10       59.10       58.77      4.11 o 
   3   8  10       36.86       32.18      2.54 o 
   4   8  10       32.42       29.34      2.66 o 
   5   8  10        9.69       10.97      0.94 o 
   6   8  10        0.86        1.14      1.17 o 
   7   8  10        9.03        9.03      1.29 o 
   1   9  10        9.39       12.63      1.04 o 
   2   9  10       36.34       33.63      1.31 o 
   3   9  10        1.89        1.45      0.70 o 
   4   9  10       43.73       46.09      3.19 o 
   5   9  10        3.40        3.31      0.74 o 
   6   9  10        7.38        8.56      0.88 o 
   4  10  10       48.50       52.99      4.23 o 
  -1  -3  11        2.76        1.94      1.29 o 
   0  -3  11       10.43       12.38      0.94 o 
   1  -3  11        2.07        3.33      0.74 o 
  -2  -2  11        2.67        5.48      1.21 o 
  -1  -2  11       36.39       36.21      1.85 o 
   0  -2  11       16.45       17.11      1.00 o 
   1  -2  11       29.05       28.57      1.17 o 
   2  -2  11       23.54       25.78      1.57 o 
   3  -2  11        9.52       10.36      0.86 o 
  -3  -1  11       12.39       13.95      1.45 o 
  -2  -1  11        0.45        1.13      0.89 o 
  -1  -1  11       64.83       63.22      2.26 o 
   0  -1  11       39.37       35.88      1.77 o 
   1  -1  11       14.85       12.34      1.29 o 
   2  -1  11        5.43        7.66      1.13 o 
   3  -1  11        8.62        9.81      0.70 o 
   4  -1  11        3.40        3.32      0.65 o 
  -3   0  11        6.09        5.48      1.21 o 
  -2   0  11       53.11       54.92      2.18 o 
  -1   0  11        0.00       -0.32      0.81 o 
   0   0  11       68.73       75.48      2.42 o 
   1   0  11        0.18        0.48      0.73 o 
   2   0  11       82.16       84.67      2.42 o 
   3   0  11        2.93        3.79      0.89 o 
  -3   1  11       17.41       17.50      1.45 o 
  -2   1  11       84.56       92.01      2.66 o 
  -1   1  11        1.14        1.53      0.89 o 
   0   1  11        6.70        9.76      1.21 o 
   1   1  11        0.29        1.37      0.73 o 
   2   1  11      191.75      186.19      3.47 o 
   3   1  11       19.55       21.77      1.45 o 
  -3   2  11       16.69       19.68      1.53 o 
  -2   2  11       11.76       12.50      1.21 o 
   2   2  11       35.36       31.96      1.05 o 
   3   2  11       29.62       29.30      1.05 o 
   4   2  11        3.56        1.50      0.56 o 
   5   2  11       54.19       49.03      2.02 o 
   6   2  11        0.03       -0.97      0.81 o 
  -3   3  11        6.49        5.48      1.13 o 
  -2   3  11       10.94       10.89      1.29 o 
  -1   3  11        0.87        0.75      0.54 o 
   0   3  11        8.05        8.19      0.97 o 
   1   3  11        3.55        4.31      0.60 o 
   2   3  11        1.16        0.28      0.60 o 
   3   3  11      125.07      120.85      3.79 o 
   4   3  11       40.79       37.84      1.20 o 
   5   3  11       31.82       29.84      1.69 o 
   6   3  11        1.60        2.10      1.05 o 
  -2   4  11       44.88       45.72      1.43 o 
  -1   4  11        4.56        4.11      0.97 o 
   0   4  11        6.15        6.41      1.01 o 
   1   4  11        0.80       -0.16      0.46 o 
   2   4  11       70.57       70.13      3.83 o 
   3   4  11       25.02       22.45      1.98 o 
   4   4  11        3.22        4.76      0.65 o 
   5   4  11       48.15       47.88      2.94 o 
   6   4  11       28.12       26.77      1.61 o 
   7   4  11       19.87       21.77      1.77 o 
  -2   5  11       30.39       30.72      1.31 o 
  -1   5  11       48.58       49.11      1.45 o 
   0   5  11        7.73        7.28      0.85 o 
   1   5  11        0.05       -0.40      0.69 o 
   2   5  11        3.48        3.01      0.63 o 
   3   5  11       13.30       13.90      0.88 o 
   4   5  11        3.05        2.94      0.63 o 
   5   5  11        0.83       -0.20      0.60 o 
   6   5  11       13.72       10.81      1.29 o 
   7   5  11       46.38       49.03      2.18 o 
  -1   6  11        0.89        0.93      1.05 o 
   0   6  11        0.13       -0.10      0.60 o 
   1   6  11        0.06        0.36      0.57 o 
   2   6  11       17.82       18.16      1.29 o 
   3   6  11        5.80        7.34      0.77 o 
   4   6  11        0.00       -0.77      0.51 o 
   5   6  11        7.80        8.89      0.83 o 
   6   6  11        9.28        9.03      1.21 o 
   7   6  11        4.86        4.19      1.21 o 
   0   7  11       16.46       19.30      1.11 o 
   1   7  11       21.09       22.54      1.77 o 
   2   7  11        2.81        3.86      0.97 o 
   3   7  11        1.47        0.80      0.60 o 
   4   7  11       44.49       45.22      4.44 o 
   5   7  11        1.75        0.40      0.63 o 
   6   7  11        1.87        0.08      1.05 o 
   1   8  11        1.54        2.30      0.71 o 
   2   8  11       20.47       22.17      1.14 o 
   3   8  11      173.57      178.72     10.56 o 
   4   8  11        0.22       -0.36      0.85 o 
   5   8  11        6.59        8.52      0.97 o 
   6   8  11        2.02        2.75      0.71 o 
   3   9  11       35.45       34.55      2.02 o 
   4   9  11        0.39       -1.07      0.71 o 
   0  -1  12       60.16       66.69      2.50 o 
   1  -1  12       40.96       47.01      2.18 o 
   2  -1  12        2.10        1.29      0.97 o 
  -1   0  12       14.32       15.24      1.53 o 
   0   0  12       18.71       19.84      1.61 o 
   1   0  12       20.94       21.69      1.61 o 
   2   0  12       44.46       44.27      2.02 o 
   3   0  12        4.25        4.11      0.97 o 
  -1   1  12       12.79       14.60      1.53 o 
   0   1  12       21.24       20.56      1.61 o 
   1   1  12       48.44       55.96      2.18 o 
   2   1  12       12.63       11.53      1.37 o 
  -1   2  12       40.59       40.32      1.94 o 
   0   2  12        0.84        0.40      0.73 o 
   1   2  12      119.49      118.62      2.98 o 
   2   2  12        0.84        0.48      0.73 o 
   3   2  12       67.39       66.93      2.26 o 
   4   2  12        0.92        2.50      0.89 o 
  -1   3  12       17.86       16.53      1.45 o 
   0   3  12        6.42        7.98      1.21 o 
   1   3  12       55.09       51.04      2.10 o 
   2   3  12       25.67       26.27      1.90 o 
   3   3  12        2.65        4.98      0.71 o 
   4   3  12        6.39        7.84      0.80 o 
   5   3  12       21.03       26.05      1.69 o 
  -1   4  12        0.47        0.65      0.97 o 
   0   4  12        2.02        1.77      0.65 o 
   1   4  12        8.47        8.26      0.83 o 
   2   4  12        6.46        9.37      0.85 o 
   3   4  12       14.37       11.39      1.33 o 
   4   4  12       31.85       32.72      1.37 o 
   5   4  12        0.10        0.16      0.81 o 
   0   5  12        1.09        0.77      0.63 o 
   1   5  12        0.84       -0.16      0.57 o 
   2   5  12       13.92       13.50      0.91 o 
   3   5  12       15.27       15.35      0.96 o 
   4   5  12       42.60       38.97      1.28 o 
   5   5  12       16.08       18.88      1.29 o 
   6   5  12       12.20       14.60      1.45 o 
   0   6  12        0.13       -0.06      0.65 o 
   1   6  12       15.16       13.64      1.98 o 
   2   6  12        7.60        6.59      0.77 o 
   3   6  12        1.15        0.49      0.69 o 
   4   6  12        1.49        1.18      0.60 o 
   5   6  12        0.45       -0.86      0.57 o 
   2   7  12        4.50        5.59      0.83 o 
   3   7  12        2.84        2.82      0.74 o 
   4   7  12        0.89        1.19      0.65 o 
   5   7  12        0.00        1.01      0.63 o 
   2   2  13        4.45        4.19      0.97 o 
   1   3  13        0.03       -0.32      0.89 o 
   2   3  13       24.95       25.24      1.61 o 
   3   3  13        4.92        3.47      1.05 o 
   2   4  13        8.22        9.35      1.37 o 
   3   4  13        0.04        1.41      0.63 o 
   3   5  13       10.66       10.60      0.97 o 
                                                 
